# Supplementary material for: Sulfate-reducing bioreactors subjected to high sulfate loading rate or acidity: variations in microbial consortia
Source: AMB Express. 2022 Jul 16;12:95. doi: 10.1186/s13568-022-01438-2 (PMC9288570; doi:10.1186/s13568-022-01438-2)
Supplement: Supplementary file 1 — Additional file 1. Archaeal and bacterial metabolic functions in bioreactors according to Functional Annotation of Prokaryotic Taxa (FAPROTAX) (Louca et al. 2016) with a modified database (Bomberg 2020). [file 13568_2022_1438_MOESM1_ESM.xlsx]

## Sheet: Title page
AMB Express
Sulfate-reducing bioreactors subjected to high sulfate loading rate or acidity: Variations in microbial consortia
Marja Salo, Malin Bomberg
VTT Technical Research Centre of Finland Ltd, P.O.Box 1000, 02044 VTT, Finland
marja.salo@vtt.fi, +358406428222

## Sheet: Supplement_archaeal_functions
# Report for collapsed table: /Volumes/MALIN2T/REE_PG/REEPG2019/Arch_functions.tsv
# Collapsed table generated on: 2019.10.07 14:22:50
# Original table: /Volumes/MALIN2T/REE_PG/REEPG2019/REEPG2019archaea.unique.good.filter.unique.precluster.pick.pick.opti_mcc.0.03.txt
# Details:
# Original classical table contained 1197 rows and 39 columns
# After filtering rows & columns based on indices, obtained a table containing 1197 rows & 37 columns
# After (potentially) filtering out records based on name, obtained a table comprising 1197 records & 37 data entries per record
# Used command:
# ./collapse_table.py -i /Volumes/MALIN2T/REE_PG/REEPG2019/REEPG2019archaea.unique.good.filter.unique.precluster.pick.pick.opti_mcc.0.03.txt -o /Volumes/MALIN2T/REE_PG/REEPG2019/Arch_functions.tsv -g FAPROTAX.txt -c '#' -d taxonomy --omit_columns 0 --column_names_are_in last_comment_line -r report_arch_txt -n columns_after_collapsing -v
#
# Summary of group assignments:
# methanotrophy: 0 records
# acetoclastic_methanogenesis: 0 records
# methanogenesis_by_disproportionation_of_methyl_groups: 33 records
# methanogenesis_using_formate: 28 records
# methanogenesis_by_CO2_reduction_with_H2: 52 records
# methanogenesis_by_reduction_of_methyl_compounds_with_H2: 8 records
# hydrogenotrophic_methanogenesis: 60 records
# methanogenesis: 72 records
# methanol_oxidation: 0 records
# methylotrophy: 8 records
# aerobic_ammonia_oxidation: 0 records
# aerobic_nitrite_oxidation: 0 records
# nitrification: 0 records
# sulfate_respiration: 0 records
# sulfur_respiration: 0 records
# dark_sulfite_oxidation: 0 records
# sulfite_respiration: 0 records
# thiosulfate_respiration: 0 records
# respiration_of_sulfur_compounds: 0 records
# arsenate_detoxification: 0 records
# arsenate_respiration: 0 records
# dissimilatory_arsenate_reduction: 0 records
# arsenite_oxidation_detoxification: 0 records
# arsenite_oxidation_energy_yielding: 0 records
# dissimilatory_arsenite_oxidation: 0 records
# anammox: 0 records
# nitrate_denitrification: 0 records
# nitrite_denitrification: 0 records
# nitrous_oxide_denitrification: 0 records
# denitrification: 0 records
# chitinolysis: 0 records
# knallgas_bacteria: 0 records
# dark_hydrogen_oxidation: 50 records
# nitrogen_fixation: 28 records
# nitrate_ammonification: 0 records
# nitrite_ammonification: 0 records
# nitrite_respiration: 0 records
# cellulolysis: 0 records
# xylanolysis: 0 records
# dark_sulfide_oxidation: 0 records
# dark_sulfur_oxidation: 0 records
# dark_thiosulfate_oxidation: 0 records
# dark_oxidation_of_sulfur_compounds: 0 records
# manganese_oxidation: 0 records
# manganese_respiration: 0 records
# ligninolysis: 0 records
# fermentation: 0 records
# aerobic_chemoheterotrophy: 0 records
# invertebrate_parasites: 0 records
# human_pathogens_septicemia: 0 records
# human_pathogens_pneumonia: 0 records
# human_pathogens_nosocomia: 0 records
# human_pathogens_meningitis: 0 records
# human_pathogens_gastroenteritis: 0 records
# human_pathogens_diarrhea: 0 records
# human_pathogens_all: 0 records
# fish_parasites: 0 records
# human_gut: 0 records
# mammal_gut: 0 records
# animal_parasites_or_symbionts: 0 records
# plant_pathogen: 0 records
# oil_bioremediation: 0 records
# aromatic_hydrocarbon_degradation: 0 records
# aromatic_compound_degradation: 0 records
# aliphatic_non_methane_hydrocarbon_degradation: 0 records
# hydrocarbon_degradation: 0 records
# dark_iron_oxidation: 0 records
# iron_respiration: 0 records
# nitrate_respiration: 0 records
# nitrate_reduction: 0 records
# nitrogen_respiration: 0 records
# fumarate_respiration: 0 records
# intracellular_parasites: 0 records
# chlorate_reducers: 0 records
# predatory_or_exoparasitic: 0 records
# chloroplasts: 0 records
# cyanobacteria: 0 records
# anoxygenic_photoautotrophy_H2_oxidizing: 0 records
# anoxygenic_photoautotrophy_S_oxidizing: 0 records
# anoxygenic_photoautotrophy_Fe_oxidizing: 0 records
# anoxygenic_photoautotrophy: 0 records
# oxygenic_photoautotrophy: 0 records
# photoautotrophy: 0 records
# aerobic_anoxygenic_phototrophy: 0 records
# photoheterotrophy: 0 records
# phototrophy: 0 records
# plastic_degradation: 0 records
# ureolysis: 0 records
# reductive_acetogenesis: 0 records
# chemoheterotrophy: 71 records
#
# Loaded 90 groups comprising 7820 members (4724 unique members)
# Established 410 assignments of records to groups
# 74 out of 1197 records (6.18212 %) were assigned to at least one group
# 1123 out of 1197 records (93.8179 %) could not be assigned to any group (leftovers)
# 10 groups were represented (i.e. associated with at least one record)
# Detailed group assignments are listed below
# methanotrophy (0 records):
# acetoclastic_methanogenesis (0 records):
# methanogenesis_by_disproportionation_of_methyl_groups (33 records):
Archaea; Euryarchaeota; Methanomicrobia; Methanosarcinales; Methanosarcinaceae; Methanolobus
Archaea; Euryarchaeota; Methanomicrobia; Methanosarcinales; Methanosarcinaceae; Methanomethylovorans
Archaea; Euryarchaeota; Methanomicrobia; Methanosarcinales; Methanosarcinaceae; Methanomethylovorans
Archaea; Euryarchaeota; Methanomicrobia; Methanosarcinales; Methanosarcinaceae; Methanomethylovorans
Archaea; Euryarchaeota; Methanomicrobia; Methanosarcinales; Methanosarcinaceae; Methanomethylovorans
Archaea; Euryarchaeota; Methanomicrobia; Methanosarcinales; Methanosarcinaceae; Methanomethylovorans
Archaea; Euryarchaeota; Methanomicrobia; Methanosarcinales; Methanosarcinaceae; Methanomethylovorans
Archaea; Euryarchaeota; Methanomicrobia; Methanosarcinales; Methanosarcinaceae; Methanomethylovorans
Archaea; Euryarchaeota; Methanomicrobia; Methanosarcinales; Methanosarcinaceae; Methanomethylovorans
Archaea; Euryarchaeota; Methanomicrobia; Methanosarcinales; Methanosarcinaceae; Methanomethylovorans
Archaea; Euryarchaeota; Methanomicrobia; Methanosarcinales; Methanosarcinaceae; Methanosarcina
Archaea; Euryarchaeota; Methanomicrobia; Methanosarcinales; Methanosarcinaceae; Methanosarcina
Archaea; Euryarchaeota; Methanomicrobia; Methanosarcinales; Methanosarcinaceae; Methanosarcina
Archaea; Euryarchaeota; Methanomicrobia; Methanosarcinales; Methanosarcinaceae; Methanosarcina
Archaea; Euryarchaeota; Methanomicrobia; Methanosarcinales; Methanosarcinaceae; Methanosarcina
Archaea; Euryarchaeota; Methanomicrobia; Methanosarcinales; Methanosarcinaceae; Methanosarcina
Archaea; Euryarchaeota; Methanomicrobia; Methanosarcinales; Methanosarcinaceae; Methanosarcina
Archaea; Euryarchaeota; Methanomicrobia; Methanosarcinales; Methanosarcinaceae; Methanosarcina
Archaea; Euryarchaeota; Methanomicrobia; Methanosarcinales; Methanosarcinaceae; Methanosarcina
Archaea; Euryarchaeota; Methanomicrobia; Methanosarcinales; Methanosarcinaceae; Methanosarcina
Archaea; Euryarchaeota; Methanomicrobia; Methanosarcinales; Methanosarcinaceae; Methanosarcina
Archaea; Euryarchaeota; Methanomicrobia; Methanosarcinales; Methanosarcinaceae; Methanosarcina
Archaea; Euryarchaeota; Methanomicrobia; Methanosarcinales; Methanosarcinaceae; Methanosarcina
Archaea; Euryarchaeota; Methanomicrobia; Methanosarcinales; Methanosarcinaceae; Methanosarcina
Archaea; Euryarchaeota; Methanomicrobia; Methanosarcinales; Methanosarcinaceae; Methanosarcina
Archaea; Euryarchaeota; Methanomicrobia; Methanosarcinales; Methanosarcinaceae; Methanosarcina
Archaea; Euryarchaeota; Methanomicrobia; Methanosarcinales; Methanosarcinaceae; Methanosarcina
Archaea; Euryarchaeota; Methanomicrobia; Methanosarcinales; Methanosarcinaceae; Methanosarcina
Archaea; Euryarchaeota; Methanomicrobia; Methanosarcinales; Methanosarcinaceae; Methanosarcina
Archaea; Euryarchaeota; Methanomicrobia; Methanosarcinales; Methanosarcinaceae; Methanosarcina
Archaea; Euryarchaeota; Methanomicrobia; Methanosarcinales; Methanosarcinaceae; Methanosarcina
Archaea; Euryarchaeota; Methanomicrobia; Methanosarcinales; Methanosarcinaceae; Methanosarcinaceae_unclassified
Archaea; Euryarchaeota; Methanomicrobia; Methanosarcinales; Methanosarcinaceae; Methanosarcinaceae_unclassified
# methanogenesis_using_formate (28 records):
Archaea; Euryarchaeota; Methanomicrobia; Methanomicrobiales; Methanospirillaceae; Methanospirillum
Archaea; Euryarchaeota; Methanomicrobia; Methanomicrobiales; Methanospirillaceae; Methanospirillum
Archaea; Euryarchaeota; Methanomicrobia; Methanomicrobiales; Methanospirillaceae; Methanospirillum
Archaea; Euryarchaeota; Methanomicrobia; Methanomicrobiales; Methanospirillaceae; Methanospirillum
Archaea; Euryarchaeota; Methanomicrobia; Methanomicrobiales; Methanospirillaceae; Methanospirillum
Archaea; Euryarchaeota; Methanomicrobia; Methanomicrobiales; Methanospirillaceae; Methanospirillum
Archaea; Euryarchaeota; Methanomicrobia; Methanomicrobiales; Methanospirillaceae; Methanospirillum
Archaea; Euryarchaeota; Methanomicrobia; Methanomicrobiales; Methanospirillaceae; Methanospirillum
Archaea; Euryarchaeota; Methanomicrobia; Methanomicrobiales; Methanospirillaceae; Methanospirillum
Archaea; Euryarchaeota; Methanomicrobia; Methanomicrobiales; Methanospirillaceae; Methanospirillum
Archaea; Euryarchaeota; Methanomicrobia; Methanomicrobiales; Methanospirillaceae; Methanospirillum
Archaea; Euryarchaeota; Methanomicrobia; Methanomicrobiales; Methanospirillaceae; Methanospirillum
Archaea; Euryarchaeota; Methanomicrobia; Methanomicrobiales; Methanospirillaceae; Methanospirillum
Archaea; Euryarchaeota; Methanomicrobia; Methanomicrobiales; Methanospirillaceae; Methanospirillum
Archaea; Euryarchaeota; Methanomicrobia; Methanomicrobiales; Methanospirillaceae; Methanospirillum
Archaea; Euryarchaeota; Methanomicrobia; Methanomicrobiales; Methanospirillaceae; Methanospirillum
Archaea; Euryarchaeota; Methanomicrobia; Methanomicrobiales; Methanospirillaceae; Methanospirillum
Archaea; Euryarchaeota; Methanomicrobia; Methanomicrobiales; Methanospirillaceae; Methanospirillum
Archaea; Euryarchaeota; Methanomicrobia; Methanomicrobiales; Methanospirillaceae; Methanospirillum
Archaea; Euryarchaeota; Methanomicrobia; Methanomicrobiales; Methanospirillaceae; Methanospirillum
Archaea; Euryarchaeota; Methanomicrobia; Methanomicrobiales; Methanospirillaceae; Methanospirillum
Archaea; Euryarchaeota; Methanomicrobia; Methanomicrobiales; Methanospirillaceae; Methanospirillum
Archaea; Euryarchaeota; Methanomicrobia; Methanomicrobiales; Methanospirillaceae; Methanospirillum
Archaea; Euryarchaeota; Methanomicrobia; Methanomicrobiales; Methanospirillaceae; Methanospirillum
Archaea; Euryarchaeota; Methanomicrobia; Methanomicrobiales; Methanospirillaceae; Methanospirillum
Archaea; Euryarchaeota; Methanomicrobia; Methanomicrobiales; Methanospirillaceae; Methanospirillum
Archaea; Euryarchaeota; Methanomicrobia; Methanomicrobiales; Methanospirillaceae; Methanospirillum
Archaea; Euryarchaeota; Methanomicrobia; Methanomicrobiales; Methanospirillaceae; Methanospirillum
# methanogenesis_by_CO2_reduction_with_H2 (52 records):
Archaea; Euryarchaeota; Methanobacteria; Methanobacteriales; Methanobacteriaceae; Methanobacterium
Archaea; Euryarchaeota; Methanomicrobia; Methanomicrobiales; Methanomicrobiales_unclassified; Methanomicrobiales_unclassified
Archaea; Euryarchaeota; Methanomicrobia; Methanomicrobiales; Methanomicrobiales_unclassified; Methanomicrobiales_unclassified
Archaea; Euryarchaeota; Methanomicrobia; Methanomicrobiales; Methanospirillaceae; Methanospirillum
Archaea; Euryarchaeota; Methanomicrobia; Methanomicrobiales; Methanospirillaceae; Methanospirillum
Archaea; Euryarchaeota; Methanomicrobia; Methanomicrobiales; Methanospirillaceae; Methanospirillum
Archaea; Euryarchaeota; Methanomicrobia; Methanomicrobiales; Methanospirillaceae; Methanospirillum
Archaea; Euryarchaeota; Methanomicrobia; Methanomicrobiales; Methanospirillaceae; Methanospirillum
Archaea; Euryarchaeota; Methanomicrobia; Methanomicrobiales; Methanospirillaceae; Methanospirillum
Archaea; Euryarchaeota; Methanomicrobia; Methanomicrobiales; Methanospirillaceae; Methanospirillum
Archaea; Euryarchaeota; Methanomicrobia; Methanomicrobiales; Methanospirillaceae; Methanospirillum
Archaea; Euryarchaeota; Methanomicrobia; Methanomicrobiales; Methanospirillaceae; Methanospirillum
Archaea; Euryarchaeota; Methanomicrobia; Methanomicrobiales; Methanospirillaceae; Methanospirillum
Archaea; Euryarchaeota; Methanomicrobia; Methanomicrobiales; Methanospirillaceae; Methanospirillum
Archaea; Euryarchaeota; Methanomicrobia; Methanomicrobiales; Methanospirillaceae; Methanospirillum
Archaea; Euryarchaeota; Methanomicrobia; Methanomicrobiales; Methanospirillaceae; Methanospirillum
Archaea; Euryarchaeota; Methanomicrobia; Methanomicrobiales; Methanospirillaceae; Methanospirillum
Archaea; Euryarchaeota; Methanomicrobia; Methanomicrobiales; Methanospirillaceae; Methanospirillum
Archaea; Euryarchaeota; Methanomicrobia; Methanomicrobiales; Methanospirillaceae; Methanospirillum
Archaea; Euryarchaeota; Methanomicrobia; Methanomicrobiales; Methanospirillaceae; Methanospirillum
Archaea; Euryarchaeota; Methanomicrobia; Methanomicrobiales; Methanospirillaceae; Methanospirillum
Archaea; Euryarchaeota; Methanomicrobia; Methanomicrobiales; Methanospirillaceae; Methanospirillum
Archaea; Euryarchaeota; Methanomicrobia; Methanomicrobiales; Methanospirillaceae; Methanospirillum
Archaea; Euryarchaeota; Methanomicrobia; Methanomicrobiales; Methanospirillaceae; Methanospirillum
Archaea; Euryarchaeota; Methanomicrobia; Methanomicrobiales; Methanospirillaceae; Methanospirillum
Archaea; Euryarchaeota; Methanomicrobia; Methanomicrobiales; Methanospirillaceae; Methanospirillum
Archaea; Euryarchaeota; Methanomicrobia; Methanomicrobiales; Methanospirillaceae; Methanospirillum
Archaea; Euryarchaeota; Methanomicrobia; Methanomicrobiales; Methanospirillaceae; Methanospirillum
Archaea; Euryarchaeota; Methanomicrobia; Methanomicrobiales; Methanospirillaceae; Methanospirillum
Archaea; Euryarchaeota; Methanomicrobia; Methanomicrobiales; Methanospirillaceae; Methanospirillum
Archaea; Euryarchaeota; Methanomicrobia; Methanomicrobiales; Methanospirillaceae; Methanospirillum
Archaea; Euryarchaeota; Methanomicrobia; Methanosarcinales; Methanosarcinaceae; Methanosarcina
Archaea; Euryarchaeota; Methanomicrobia; Methanosarcinales; Methanosarcinaceae; Methanosarcina
Archaea; Euryarchaeota; Methanomicrobia; Methanosarcinales; Methanosarcinaceae; Methanosarcina
Archaea; Euryarchaeota; Methanomicrobia; Methanosarcinales; Methanosarcinaceae; Methanosarcina
Archaea; Euryarchaeota; Methanomicrobia; Methanosarcinales; Methanosarcinaceae; Methanosarcina
Archaea; Euryarchaeota; Methanomicrobia; Methanosarcinales; Methanosarcinaceae; Methanosarcina
Archaea; Euryarchaeota; Methanomicrobia; Methanosarcinales; Methanosarcinaceae; Methanosarcina
Archaea; Euryarchaeota; Methanomicrobia; Methanosarcinales; Methanosarcinaceae; Methanosarcina
Archaea; Euryarchaeota; Methanomicrobia; Methanosarcinales; Methanosarcinaceae; Methanosarcina
Archaea; Euryarchaeota; Methanomicrobia; Methanosarcinales; Methanosarcinaceae; Methanosarcina
Archaea; Euryarchaeota; Methanomicrobia; Methanosarcinales; Methanosarcinaceae; Methanosarcina
Archaea; Euryarchaeota; Methanomicrobia; Methanosarcinales; Methanosarcinaceae; Methanosarcina
Archaea; Euryarchaeota; Methanomicrobia; Methanosarcinales; Methanosarcinaceae; Methanosarcina
Archaea; Euryarchaeota; Methanomicrobia; Methanosarcinales; Methanosarcinaceae; Methanosarcina
Archaea; Euryarchaeota; Methanomicrobia; Methanosarcinales; Methanosarcinaceae; Methanosarcina
Archaea; Euryarchaeota; Methanomicrobia; Methanosarcinales; Methanosarcinaceae; Methanosarcina
Archaea; Euryarchaeota; Methanomicrobia; Methanosarcinales; Methanosarcinaceae; Methanosarcina
Archaea; Euryarchaeota; Methanomicrobia; Methanosarcinales; Methanosarcinaceae; Methanosarcina
Archaea; Euryarchaeota; Methanomicrobia; Methanosarcinales; Methanosarcinaceae; Methanosarcina
Archaea; Euryarchaeota; Methanomicrobia; Methanosarcinales; Methanosarcinaceae; Methanosarcina
Archaea; Euryarchaeota; Methanomicrobia; Methanosarcinales; Methanosarcinaceae; Methanosarcina
# methanogenesis_by_reduction_of_methyl_compounds_with_H2 (8 records):
Archaea; Euryarchaeota; Thermoplasmata; Methanomassiliicoccales; Methanomassiliicoccaceae; uncultured
Archaea; Euryarchaeota; Thermoplasmata; Methanomassiliicoccales; Methanomassiliicoccaceae; uncultured
Archaea; Euryarchaeota; Thermoplasmata; Methanomassiliicoccales; Methanomassiliicoccaceae; uncultured
Archaea; Euryarchaeota; Thermoplasmata; Methanomassiliicoccales; Methanomassiliicoccaceae; uncultured
Archaea; Euryarchaeota; Thermoplasmata; Methanomassiliicoccales; Methanomassiliicoccaceae; uncultured
Archaea; Euryarchaeota; Thermoplasmata; Methanomassiliicoccales; Methanomassiliicoccaceae; uncultured
Archaea; Euryarchaeota; Thermoplasmata; Methanomassiliicoccales; Methanomassiliicoccaceae; uncultured
Archaea; Euryarchaeota; Thermoplasmata; Methanomassiliicoccales; Methanomethylophilaceae; RumEn_M2
# hydrogenotrophic_methanogenesis (60 records):
Archaea; Euryarchaeota; Methanobacteria; Methanobacteriales; Methanobacteriaceae; Methanobacterium
Archaea; Euryarchaeota; Methanomicrobia; Methanomicrobiales; Methanomicrobiales_unclassified; Methanomicrobiales_unclassified
Archaea; Euryarchaeota; Methanomicrobia; Methanomicrobiales; Methanomicrobiales_unclassified; Methanomicrobiales_unclassified
Archaea; Euryarchaeota; Methanomicrobia; Methanomicrobiales; Methanospirillaceae; Methanospirillum
Archaea; Euryarchaeota; Methanomicrobia; Methanomicrobiales; Methanospirillaceae; Methanospirillum
Archaea; Euryarchaeota; Methanomicrobia; Methanomicrobiales; Methanospirillaceae; Methanospirillum
Archaea; Euryarchaeota; Methanomicrobia; Methanomicrobiales; Methanospirillaceae; Methanospirillum
Archaea; Euryarchaeota; Methanomicrobia; Methanomicrobiales; Methanospirillaceae; Methanospirillum
Archaea; Euryarchaeota; Methanomicrobia; Methanomicrobiales; Methanospirillaceae; Methanospirillum
Archaea; Euryarchaeota; Methanomicrobia; Methanomicrobiales; Methanospirillaceae; Methanospirillum
Archaea; Euryarchaeota; Methanomicrobia; Methanomicrobiales; Methanospirillaceae; Methanospirillum
Archaea; Euryarchaeota; Methanomicrobia; Methanomicrobiales; Methanospirillaceae; Methanospirillum
Archaea; Euryarchaeota; Methanomicrobia; Methanomicrobiales; Methanospirillaceae; Methanospirillum
Archaea; Euryarchaeota; Methanomicrobia; Methanomicrobiales; Methanospirillaceae; Methanospirillum
Archaea; Euryarchaeota; Methanomicrobia; Methanomicrobiales; Methanospirillaceae; Methanospirillum
Archaea; Euryarchaeota; Methanomicrobia; Methanomicrobiales; Methanospirillaceae; Methanospirillum
Archaea; Euryarchaeota; Methanomicrobia; Methanomicrobiales; Methanospirillaceae; Methanospirillum
Archaea; Euryarchaeota; Methanomicrobia; Methanomicrobiales; Methanospirillaceae; Methanospirillum
Archaea; Euryarchaeota; Methanomicrobia; Methanomicrobiales; Methanospirillaceae; Methanospirillum
Archaea; Euryarchaeota; Methanomicrobia; Methanomicrobiales; Methanospirillaceae; Methanospirillum
Archaea; Euryarchaeota; Methanomicrobia; Methanomicrobiales; Methanospirillaceae; Methanospirillum
Archaea; Euryarchaeota; Methanomicrobia; Methanomicrobiales; Methanospirillaceae; Methanospirillum
Archaea; Euryarchaeota; Methanomicrobia; Methanomicrobiales; Methanospirillaceae; Methanospirillum
Archaea; Euryarchaeota; Methanomicrobia; Methanomicrobiales; Methanospirillaceae; Methanospirillum
Archaea; Euryarchaeota; Methanomicrobia; Methanomicrobiales; Methanospirillaceae; Methanospirillum
Archaea; Euryarchaeota; Methanomicrobia; Methanomicrobiales; Methanospirillaceae; Methanospirillum
Archaea; Euryarchaeota; Methanomicrobia; Methanomicrobiales; Methanospirillaceae; Methanospirillum
Archaea; Euryarchaeota; Methanomicrobia; Methanomicrobiales; Methanospirillaceae; Methanospirillum
Archaea; Euryarchaeota; Methanomicrobia; Methanomicrobiales; Methanospirillaceae; Methanospirillum
Archaea; Euryarchaeota; Methanomicrobia; Methanomicrobiales; Methanospirillaceae; Methanospirillum
Archaea; Euryarchaeota; Methanomicrobia; Methanomicrobiales; Methanospirillaceae; Methanospirillum
Archaea; Euryarchaeota; Methanomicrobia; Methanosarcinales; Methanosarcinaceae; Methanosarcina
Archaea; Euryarchaeota; Methanomicrobia; Methanosarcinales; Methanosarcinaceae; Methanosarcina
Archaea; Euryarchaeota; Methanomicrobia; Methanosarcinales; Methanosarcinaceae; Methanosarcina
Archaea; Euryarchaeota; Methanomicrobia; Methanosarcinales; Methanosarcinaceae; Methanosarcina
Archaea; Euryarchaeota; Methanomicrobia; Methanosarcinales; Methanosarcinaceae; Methanosarcina
Archaea; Euryarchaeota; Methanomicrobia; Methanosarcinales; Methanosarcinaceae; Methanosarcina
Archaea; Euryarchaeota; Methanomicrobia; Methanosarcinales; Methanosarcinaceae; Methanosarcina
Archaea; Euryarchaeota; Methanomicrobia; Methanosarcinales; Methanosarcinaceae; Methanosarcina
Archaea; Euryarchaeota; Methanomicrobia; Methanosarcinales; Methanosarcinaceae; Methanosarcina
Archaea; Euryarchaeota; Methanomicrobia; Methanosarcinales; Methanosarcinaceae; Methanosarcina
Archaea; Euryarchaeota; Methanomicrobia; Methanosarcinales; Methanosarcinaceae; Methanosarcina
Archaea; Euryarchaeota; Methanomicrobia; Methanosarcinales; Methanosarcinaceae; Methanosarcina
Archaea; Euryarchaeota; Methanomicrobia; Methanosarcinales; Methanosarcinaceae; Methanosarcina
Archaea; Euryarchaeota; Methanomicrobia; Methanosarcinales; Methanosarcinaceae; Methanosarcina
Archaea; Euryarchaeota; Methanomicrobia; Methanosarcinales; Methanosarcinaceae; Methanosarcina
Archaea; Euryarchaeota; Methanomicrobia; Methanosarcinales; Methanosarcinaceae; Methanosarcina
Archaea; Euryarchaeota; Methanomicrobia; Methanosarcinales; Methanosarcinaceae; Methanosarcina
Archaea; Euryarchaeota; Methanomicrobia; Methanosarcinales; Methanosarcinaceae; Methanosarcina
Archaea; Euryarchaeota; Methanomicrobia; Methanosarcinales; Methanosarcinaceae; Methanosarcina
Archaea; Euryarchaeota; Methanomicrobia; Methanosarcinales; Methanosarcinaceae; Methanosarcina
Archaea; Euryarchaeota; Methanomicrobia; Methanosarcinales; Methanosarcinaceae; Methanosarcina
Archaea; Euryarchaeota; Thermoplasmata; Methanomassiliicoccales; Methanomassiliicoccaceae; uncultured
Archaea; Euryarchaeota; Thermoplasmata; Methanomassiliicoccales; Methanomassiliicoccaceae; uncultured
Archaea; Euryarchaeota; Thermoplasmata; Methanomassiliicoccales; Methanomassiliicoccaceae; uncultured
Archaea; Euryarchaeota; Thermoplasmata; Methanomassiliicoccales; Methanomassiliicoccaceae; uncultured
Archaea; Euryarchaeota; Thermoplasmata; Methanomassiliicoccales; Methanomassiliicoccaceae; uncultured
Archaea; Euryarchaeota; Thermoplasmata; Methanomassiliicoccales; Methanomassiliicoccaceae; uncultured
Archaea; Euryarchaeota; Thermoplasmata; Methanomassiliicoccales; Methanomassiliicoccaceae; uncultured
Archaea; Euryarchaeota; Thermoplasmata; Methanomassiliicoccales; Methanomethylophilaceae; RumEn_M2
# methanogenesis (72 records):
Archaea; Euryarchaeota; Methanobacteria; Methanobacteriales; Methanobacteriaceae; Methanobacterium
Archaea; Euryarchaeota; Methanomicrobia; Methanomicrobiales; Methanomicrobiales_unclassified; Methanomicrobiales_unclassified
Archaea; Euryarchaeota; Methanomicrobia; Methanomicrobiales; Methanomicrobiales_unclassified; Methanomicrobiales_unclassified
Archaea; Euryarchaeota; Methanomicrobia; Methanomicrobiales; Methanospirillaceae; Methanospirillum
Archaea; Euryarchaeota; Methanomicrobia; Methanomicrobiales; Methanospirillaceae; Methanospirillum
Archaea; Euryarchaeota; Methanomicrobia; Methanomicrobiales; Methanospirillaceae; Methanospirillum
Archaea; Euryarchaeota; Methanomicrobia; Methanomicrobiales; Methanospirillaceae; Methanospirillum
Archaea; Euryarchaeota; Methanomicrobia; Methanomicrobiales; Methanospirillaceae; Methanospirillum
Archaea; Euryarchaeota; Methanomicrobia; Methanomicrobiales; Methanospirillaceae; Methanospirillum
Archaea; Euryarchaeota; Methanomicrobia; Methanomicrobiales; Methanospirillaceae; Methanospirillum
Archaea; Euryarchaeota; Methanomicrobia; Methanomicrobiales; Methanospirillaceae; Methanospirillum
Archaea; Euryarchaeota; Methanomicrobia; Methanomicrobiales; Methanospirillaceae; Methanospirillum
Archaea; Euryarchaeota; Methanomicrobia; Methanomicrobiales; Methanospirillaceae; Methanospirillum
Archaea; Euryarchaeota; Methanomicrobia; Methanomicrobiales; Methanospirillaceae; Methanospirillum
Archaea; Euryarchaeota; Methanomicrobia; Methanomicrobiales; Methanospirillaceae; Methanospirillum
Archaea; Euryarchaeota; Methanomicrobia; Methanomicrobiales; Methanospirillaceae; Methanospirillum
Archaea; Euryarchaeota; Methanomicrobia; Methanomicrobiales; Methanospirillaceae; Methanospirillum
Archaea; Euryarchaeota; Methanomicrobia; Methanomicrobiales; Methanospirillaceae; Methanospirillum
Archaea; Euryarchaeota; Methanomicrobia; Methanomicrobiales; Methanospirillaceae; Methanospirillum
Archaea; Euryarchaeota; Methanomicrobia; Methanomicrobiales; Methanospirillaceae; Methanospirillum
Archaea; Euryarchaeota; Methanomicrobia; Methanomicrobiales; Methanospirillaceae; Methanospirillum
Archaea; Euryarchaeota; Methanomicrobia; Methanomicrobiales; Methanospirillaceae; Methanospirillum
Archaea; Euryarchaeota; Methanomicrobia; Methanomicrobiales; Methanospirillaceae; Methanospirillum
Archaea; Euryarchaeota; Methanomicrobia; Methanomicrobiales; Methanospirillaceae; Methanospirillum
Archaea; Euryarchaeota; Methanomicrobia; Methanomicrobiales; Methanospirillaceae; Methanospirillum
Archaea; Euryarchaeota; Methanomicrobia; Methanomicrobiales; Methanospirillaceae; Methanospirillum
Archaea; Euryarchaeota; Methanomicrobia; Methanomicrobiales; Methanospirillaceae; Methanospirillum
Archaea; Euryarchaeota; Methanomicrobia; Methanomicrobiales; Methanospirillaceae; Methanospirillum
Archaea; Euryarchaeota; Methanomicrobia; Methanomicrobiales; Methanospirillaceae; Methanospirillum
Archaea; Euryarchaeota; Methanomicrobia; Methanomicrobiales; Methanospirillaceae; Methanospirillum
Archaea; Euryarchaeota; Methanomicrobia; Methanomicrobiales; Methanospirillaceae; Methanospirillum
Archaea; Euryarchaeota; Methanomicrobia; Methanosarcinales; Methanosarcinaceae; Methanolobus
Archaea; Euryarchaeota; Methanomicrobia; Methanosarcinales; Methanosarcinaceae; Methanomethylovorans
Archaea; Euryarchaeota; Methanomicrobia; Methanosarcinales; Methanosarcinaceae; Methanomethylovorans
Archaea; Euryarchaeota; Methanomicrobia; Methanosarcinales; Methanosarcinaceae; Methanomethylovorans
Archaea; Euryarchaeota; Methanomicrobia; Methanosarcinales; Methanosarcinaceae; Methanomethylovorans
Archaea; Euryarchaeota; Methanomicrobia; Methanosarcinales; Methanosarcinaceae; Methanomethylovorans
Archaea; Euryarchaeota; Methanomicrobia; Methanosarcinales; Methanosarcinaceae; Methanomethylovorans
Archaea; Euryarchaeota; Methanomicrobia; Methanosarcinales; Methanosarcinaceae; Methanomethylovorans
Archaea; Euryarchaeota; Methanomicrobia; Methanosarcinales; Methanosarcinaceae; Methanomethylovorans
Archaea; Euryarchaeota; Methanomicrobia; Methanosarcinales; Methanosarcinaceae; Methanomethylovorans
Archaea; Euryarchaeota; Methanomicrobia; Methanosarcinales; Methanosarcinaceae; Methanosarcina
Archaea; Euryarchaeota; Methanomicrobia; Methanosarcinales; Methanosarcinaceae; Methanosarcina
Archaea; Euryarchaeota; Methanomicrobia; Methanosarcinales; Methanosarcinaceae; Methanosarcina
Archaea; Euryarchaeota; Methanomicrobia; Methanosarcinales; Methanosarcinaceae; Methanosarcina
Archaea; Euryarchaeota; Methanomicrobia; Methanosarcinales; Methanosarcinaceae; Methanosarcina
Archaea; Euryarchaeota; Methanomicrobia; Methanosarcinales; Methanosarcinaceae; Methanosarcina
Archaea; Euryarchaeota; Methanomicrobia; Methanosarcinales; Methanosarcinaceae; Methanosarcina
Archaea; Euryarchaeota; Methanomicrobia; Methanosarcinales; Methanosarcinaceae; Methanosarcina
Archaea; Euryarchaeota; Methanomicrobia; Methanosarcinales; Methanosarcinaceae; Methanosarcina
Archaea; Euryarchaeota; Methanomicrobia; Methanosarcinales; Methanosarcinaceae; Methanosarcina
Archaea; Euryarchaeota; Methanomicrobia; Methanosarcinales; Methanosarcinaceae; Methanosarcina
Archaea; Euryarchaeota; Methanomicrobia; Methanosarcinales; Methanosarcinaceae; Methanosarcina
Archaea; Euryarchaeota; Methanomicrobia; Methanosarcinales; Methanosarcinaceae; Methanosarcina
Archaea; Euryarchaeota; Methanomicrobia; Methanosarcinales; Methanosarcinaceae; Methanosarcina
Archaea; Euryarchaeota; Methanomicrobia; Methanosarcinales; Methanosarcinaceae; Methanosarcina
Archaea; Euryarchaeota; Methanomicrobia; Methanosarcinales; Methanosarcinaceae; Methanosarcina
Archaea; Euryarchaeota; Methanomicrobia; Methanosarcinales; Methanosarcinaceae; Methanosarcina
Archaea; Euryarchaeota; Methanomicrobia; Methanosarcinales; Methanosarcinaceae; Methanosarcina
Archaea; Euryarchaeota; Methanomicrobia; Methanosarcinales; Methanosarcinaceae; Methanosarcina
Archaea; Euryarchaeota; Methanomicrobia; Methanosarcinales; Methanosarcinaceae; Methanosarcina
Archaea; Euryarchaeota; Methanomicrobia; Methanosarcinales; Methanosarcinaceae; Methanosarcina
Archaea; Euryarchaeota; Methanomicrobia; Methanosarcinales; Methanosarcinaceae; Methanosarcinaceae_unclassified
Archaea; Euryarchaeota; Methanomicrobia; Methanosarcinales; Methanosarcinaceae; Methanosarcinaceae_unclassified
Archaea; Euryarchaeota; Thermoplasmata; Methanomassiliicoccales; Methanomassiliicoccaceae; uncultured
Archaea; Euryarchaeota; Thermoplasmata; Methanomassiliicoccales; Methanomassiliicoccaceae; uncultured
Archaea; Euryarchaeota; Thermoplasmata; Methanomassiliicoccales; Methanomassiliicoccaceae; uncultured
Archaea; Euryarchaeota; Thermoplasmata; Methanomassiliicoccales; Methanomassiliicoccaceae; uncultured
Archaea; Euryarchaeota; Thermoplasmata; Methanomassiliicoccales; Methanomassiliicoccaceae; uncultured
Archaea; Euryarchaeota; Thermoplasmata; Methanomassiliicoccales; Methanomassiliicoccaceae; uncultured
Archaea; Euryarchaeota; Thermoplasmata; Methanomassiliicoccales; Methanomassiliicoccaceae; uncultured
Archaea; Euryarchaeota; Thermoplasmata; Methanomassiliicoccales; Methanomethylophilaceae; RumEn_M2
# methanol_oxidation (0 records):
# methylotrophy (8 records):
Archaea; Euryarchaeota; Thermoplasmata; Methanomassiliicoccales; Methanomassiliicoccaceae; uncultured
Archaea; Euryarchaeota; Thermoplasmata; Methanomassiliicoccales; Methanomassiliicoccaceae; uncultured
Archaea; Euryarchaeota; Thermoplasmata; Methanomassiliicoccales; Methanomassiliicoccaceae; uncultured
Archaea; Euryarchaeota; Thermoplasmata; Methanomassiliicoccales; Methanomassiliicoccaceae; uncultured
Archaea; Euryarchaeota; Thermoplasmata; Methanomassiliicoccales; Methanomassiliicoccaceae; uncultured
Archaea; Euryarchaeota; Thermoplasmata; Methanomassiliicoccales; Methanomassiliicoccaceae; uncultured
Archaea; Euryarchaeota; Thermoplasmata; Methanomassiliicoccales; Methanomassiliicoccaceae; uncultured
Archaea; Euryarchaeota; Thermoplasmata; Methanomassiliicoccales; Methanomethylophilaceae; RumEn_M2
# aerobic_ammonia_oxidation (0 records):
# aerobic_nitrite_oxidation (0 records):
# nitrification (0 records):
# sulfate_respiration (0 records):
# sulfur_respiration (0 records):
# dark_sulfite_oxidation (0 records):
# sulfite_respiration (0 records):
# thiosulfate_respiration (0 records):
# respiration_of_sulfur_compounds (0 records):
# arsenate_detoxification (0 records):
# arsenate_respiration (0 records):
# dissimilatory_arsenate_reduction (0 records):
# arsenite_oxidation_detoxification (0 records):
# arsenite_oxidation_energy_yielding (0 records):
# dissimilatory_arsenite_oxidation (0 records):
# anammox (0 records):
# nitrate_denitrification (0 records):
# nitrite_denitrification (0 records):
# nitrous_oxide_denitrification (0 records):
# denitrification (0 records):
# chitinolysis (0 records):
# knallgas_bacteria (0 records):
# dark_hydrogen_oxidation (50 records):
Archaea; Euryarchaeota; Methanobacteria; Methanobacteriales; Methanobacteriaceae; Methanobacterium
Archaea; Euryarchaeota; Methanomicrobia; Methanomicrobiales; Methanospirillaceae; Methanospirillum
Archaea; Euryarchaeota; Methanomicrobia; Methanomicrobiales; Methanospirillaceae; Methanospirillum
Archaea; Euryarchaeota; Methanomicrobia; Methanomicrobiales; Methanospirillaceae; Methanospirillum
Archaea; Euryarchaeota; Methanomicrobia; Methanomicrobiales; Methanospirillaceae; Methanospirillum
Archaea; Euryarchaeota; Methanomicrobia; Methanomicrobiales; Methanospirillaceae; Methanospirillum
Archaea; Euryarchaeota; Methanomicrobia; Methanomicrobiales; Methanospirillaceae; Methanospirillum
Archaea; Euryarchaeota; Methanomicrobia; Methanomicrobiales; Methanospirillaceae; Methanospirillum
Archaea; Euryarchaeota; Methanomicrobia; Methanomicrobiales; Methanospirillaceae; Methanospirillum
Archaea; Euryarchaeota; Methanomicrobia; Methanomicrobiales; Methanospirillaceae; Methanospirillum
Archaea; Euryarchaeota; Methanomicrobia; Methanomicrobiales; Methanospirillaceae; Methanospirillum
Archaea; Euryarchaeota; Methanomicrobia; Methanomicrobiales; Methanospirillaceae; Methanospirillum
Archaea; Euryarchaeota; Methanomicrobia; Methanomicrobiales; Methanospirillaceae; Methanospirillum
Archaea; Euryarchaeota; Methanomicrobia; Methanomicrobiales; Methanospirillaceae; Methanospirillum
Archaea; Euryarchaeota; Methanomicrobia; Methanomicrobiales; Methanospirillaceae; Methanospirillum
Archaea; Euryarchaeota; Methanomicrobia; Methanomicrobiales; Methanospirillaceae; Methanospirillum
Archaea; Euryarchaeota; Methanomicrobia; Methanomicrobiales; Methanospirillaceae; Methanospirillum
Archaea; Euryarchaeota; Methanomicrobia; Methanomicrobiales; Methanospirillaceae; Methanospirillum
Archaea; Euryarchaeota; Methanomicrobia; Methanomicrobiales; Methanospirillaceae; Methanospirillum
Archaea; Euryarchaeota; Methanomicrobia; Methanomicrobiales; Methanospirillaceae; Methanospirillum
Archaea; Euryarchaeota; Methanomicrobia; Methanomicrobiales; Methanospirillaceae; Methanospirillum
Archaea; Euryarchaeota; Methanomicrobia; Methanomicrobiales; Methanospirillaceae; Methanospirillum
Archaea; Euryarchaeota; Methanomicrobia; Methanomicrobiales; Methanospirillaceae; Methanospirillum
Archaea; Euryarchaeota; Methanomicrobia; Methanomicrobiales; Methanospirillaceae; Methanospirillum
Archaea; Euryarchaeota; Methanomicrobia; Methanomicrobiales; Methanospirillaceae; Methanospirillum
Archaea; Euryarchaeota; Methanomicrobia; Methanomicrobiales; Methanospirillaceae; Methanospirillum
Archaea; Euryarchaeota; Methanomicrobia; Methanomicrobiales; Methanospirillaceae; Methanospirillum
Archaea; Euryarchaeota; Methanomicrobia; Methanomicrobiales; Methanospirillaceae; Methanospirillum
Archaea; Euryarchaeota; Methanomicrobia; Methanomicrobiales; Methanospirillaceae; Methanospirillum
Archaea; Euryarchaeota; Methanomicrobia; Methanosarcinales; Methanosarcinaceae; Methanosarcina
Archaea; Euryarchaeota; Methanomicrobia; Methanosarcinales; Methanosarcinaceae; Methanosarcina
Archaea; Euryarchaeota; Methanomicrobia; Methanosarcinales; Methanosarcinaceae; Methanosarcina
Archaea; Euryarchaeota; Methanomicrobia; Methanosarcinales; Methanosarcinaceae; Methanosarcina
Archaea; Euryarchaeota; Methanomicrobia; Methanosarcinales; Methanosarcinaceae; Methanosarcina
Archaea; Euryarchaeota; Methanomicrobia; Methanosarcinales; Methanosarcinaceae; Methanosarcina
Archaea; Euryarchaeota; Methanomicrobia; Methanosarcinales; Methanosarcinaceae; Methanosarcina
Archaea; Euryarchaeota; Methanomicrobia; Methanosarcinales; Methanosarcinaceae; Methanosarcina
Archaea; Euryarchaeota; Methanomicrobia; Methanosarcinales; Methanosarcinaceae; Methanosarcina
Archaea; Euryarchaeota; Methanomicrobia; Methanosarcinales; Methanosarcinaceae; Methanosarcina
Archaea; Euryarchaeota; Methanomicrobia; Methanosarcinales; Methanosarcinaceae; Methanosarcina
Archaea; Euryarchaeota; Methanomicrobia; Methanosarcinales; Methanosarcinaceae; Methanosarcina
Archaea; Euryarchaeota; Methanomicrobia; Methanosarcinales; Methanosarcinaceae; Methanosarcina
Archaea; Euryarchaeota; Methanomicrobia; Methanosarcinales; Methanosarcinaceae; Methanosarcina
Archaea; Euryarchaeota; Methanomicrobia; Methanosarcinales; Methanosarcinaceae; Methanosarcina
Archaea; Euryarchaeota; Methanomicrobia; Methanosarcinales; Methanosarcinaceae; Methanosarcina
Archaea; Euryarchaeota; Methanomicrobia; Methanosarcinales; Methanosarcinaceae; Methanosarcina
Archaea; Euryarchaeota; Methanomicrobia; Methanosarcinales; Methanosarcinaceae; Methanosarcina
Archaea; Euryarchaeota; Methanomicrobia; Methanosarcinales; Methanosarcinaceae; Methanosarcina
Archaea; Euryarchaeota; Methanomicrobia; Methanosarcinales; Methanosarcinaceae; Methanosarcina
Archaea; Euryarchaeota; Methanomicrobia; Methanosarcinales; Methanosarcinaceae; Methanosarcina
# nitrogen_fixation (28 records):
Archaea; Euryarchaeota; Methanomicrobia; Methanomicrobiales; Methanospirillaceae; Methanospirillum
Archaea; Euryarchaeota; Methanomicrobia; Methanomicrobiales; Methanospirillaceae; Methanospirillum
Archaea; Euryarchaeota; Methanomicrobia; Methanomicrobiales; Methanospirillaceae; Methanospirillum
Archaea; Euryarchaeota; Methanomicrobia; Methanomicrobiales; Methanospirillaceae; Methanospirillum
Archaea; Euryarchaeota; Methanomicrobia; Methanomicrobiales; Methanospirillaceae; Methanospirillum
Archaea; Euryarchaeota; Methanomicrobia; Methanomicrobiales; Methanospirillaceae; Methanospirillum
Archaea; Euryarchaeota; Methanomicrobia; Methanomicrobiales; Methanospirillaceae; Methanospirillum
Archaea; Euryarchaeota; Methanomicrobia; Methanomicrobiales; Methanospirillaceae; Methanospirillum
Archaea; Euryarchaeota; Methanomicrobia; Methanomicrobiales; Methanospirillaceae; Methanospirillum
Archaea; Euryarchaeota; Methanomicrobia; Methanomicrobiales; Methanospirillaceae; Methanospirillum
Archaea; Euryarchaeota; Methanomicrobia; Methanomicrobiales; Methanospirillaceae; Methanospirillum
Archaea; Euryarchaeota; Methanomicrobia; Methanomicrobiales; Methanospirillaceae; Methanospirillum
Archaea; Euryarchaeota; Methanomicrobia; Methanomicrobiales; Methanospirillaceae; Methanospirillum
Archaea; Euryarchaeota; Methanomicrobia; Methanomicrobiales; Methanospirillaceae; Methanospirillum
Archaea; Euryarchaeota; Methanomicrobia; Methanomicrobiales; Methanospirillaceae; Methanospirillum
Archaea; Euryarchaeota; Methanomicrobia; Methanomicrobiales; Methanospirillaceae; Methanospirillum
Archaea; Euryarchaeota; Methanomicrobia; Methanomicrobiales; Methanospirillaceae; Methanospirillum
Archaea; Euryarchaeota; Methanomicrobia; Methanomicrobiales; Methanospirillaceae; Methanospirillum
Archaea; Euryarchaeota; Methanomicrobia; Methanomicrobiales; Methanospirillaceae; Methanospirillum
Archaea; Euryarchaeota; Methanomicrobia; Methanomicrobiales; Methanospirillaceae; Methanospirillum
Archaea; Euryarchaeota; Methanomicrobia; Methanomicrobiales; Methanospirillaceae; Methanospirillum
Archaea; Euryarchaeota; Methanomicrobia; Methanomicrobiales; Methanospirillaceae; Methanospirillum
Archaea; Euryarchaeota; Methanomicrobia; Methanomicrobiales; Methanospirillaceae; Methanospirillum
Archaea; Euryarchaeota; Methanomicrobia; Methanomicrobiales; Methanospirillaceae; Methanospirillum
Archaea; Euryarchaeota; Methanomicrobia; Methanomicrobiales; Methanospirillaceae; Methanospirillum
Archaea; Euryarchaeota; Methanomicrobia; Methanomicrobiales; Methanospirillaceae; Methanospirillum
Archaea; Euryarchaeota; Methanomicrobia; Methanomicrobiales; Methanospirillaceae; Methanospirillum
Archaea; Euryarchaeota; Methanomicrobia; Methanomicrobiales; Methanospirillaceae; Methanospirillum
# nitrate_ammonification (0 records):
# nitrite_ammonification (0 records):
# nitrite_respiration (0 records):
# cellulolysis (0 records):
# xylanolysis (0 records):
# dark_sulfide_oxidation (0 records):
# dark_sulfur_oxidation (0 records):
# dark_thiosulfate_oxidation (0 records):
# dark_oxidation_of_sulfur_compounds (0 records):
# manganese_oxidation (0 records):
# manganese_respiration (0 records):
# ligninolysis (0 records):
# fermentation (0 records):
# aerobic_chemoheterotrophy (0 records):
# invertebrate_parasites (0 records):
# human_pathogens_septicemia (0 records):
# human_pathogens_pneumonia (0 records):
# human_pathogens_nosocomia (0 records):
# human_pathogens_meningitis (0 records):
# human_pathogens_gastroenteritis (0 records):
# human_pathogens_diarrhea (0 records):
# human_pathogens_all (0 records):
# fish_parasites (0 records):
# human_gut (0 records):
# mammal_gut (0 records):
# animal_parasites_or_symbionts (0 records):
# plant_pathogen (0 records):
# oil_bioremediation (0 records):
# aromatic_hydrocarbon_degradation (0 records):
# aromatic_compound_degradation (0 records):
# aliphatic_non_methane_hydrocarbon_degradation (0 records):
# hydrocarbon_degradation (0 records):
# dark_iron_oxidation (0 records):
# iron_respiration (0 records):
# nitrate_respiration (0 records):
# nitrate_reduction (0 records):
# nitrogen_respiration (0 records):
# fumarate_respiration (0 records):
# intracellular_parasites (0 records):
# chlorate_reducers (0 records):
# predatory_or_exoparasitic (0 records):
# chloroplasts (0 records):
# cyanobacteria (0 records):
# anoxygenic_photoautotrophy_H2_oxidizing (0 records):
# anoxygenic_photoautotrophy_S_oxidizing (0 records):
# anoxygenic_photoautotrophy_Fe_oxidizing (0 records):
# anoxygenic_photoautotrophy (0 records):
# oxygenic_photoautotrophy (0 records):
# photoautotrophy (0 records):
# aerobic_anoxygenic_phototrophy (0 records):
# photoheterotrophy (0 records):
# phototrophy (0 records):
# plastic_degradation (0 records):
# ureolysis (0 records):
# reductive_acetogenesis (0 records):
# chemoheterotrophy (71 records):
Archaea; Euryarchaeota; Methanomicrobia; Methanomicrobiales; Methanospirillaceae; Methanospirillum
Archaea; Euryarchaeota; Methanomicrobia; Methanomicrobiales; Methanospirillaceae; Methanospirillum
Archaea; Euryarchaeota; Methanomicrobia; Methanomicrobiales; Methanospirillaceae; Methanospirillum
Archaea; Euryarchaeota; Methanomicrobia; Methanomicrobiales; Methanospirillaceae; Methanospirillum
Archaea; Euryarchaeota; Methanomicrobia; Methanomicrobiales; Methanospirillaceae; Methanospirillum
Archaea; Euryarchaeota; Methanomicrobia; Methanomicrobiales; Methanospirillaceae; Methanospirillum
Archaea; Euryarchaeota; Methanomicrobia; Methanomicrobiales; Methanospirillaceae; Methanospirillum
Archaea; Euryarchaeota; Methanomicrobia; Methanomicrobiales; Methanospirillaceae; Methanospirillum
Archaea; Euryarchaeota; Methanomicrobia; Methanomicrobiales; Methanospirillaceae; Methanospirillum
Archaea; Euryarchaeota; Methanomicrobia; Methanomicrobiales; Methanospirillaceae; Methanospirillum
Archaea; Euryarchaeota; Methanomicrobia; Methanomicrobiales; Methanospirillaceae; Methanospirillum
Archaea; Euryarchaeota; Methanomicrobia; Methanomicrobiales; Methanospirillaceae; Methanospirillum
Archaea; Euryarchaeota; Methanomicrobia; Methanomicrobiales; Methanospirillaceae; Methanospirillum
Archaea; Euryarchaeota; Methanomicrobia; Methanomicrobiales; Methanospirillaceae; Methanospirillum
Archaea; Euryarchaeota; Methanomicrobia; Methanomicrobiales; Methanospirillaceae; Methanospirillum
Archaea; Euryarchaeota; Methanomicrobia; Methanomicrobiales; Methanospirillaceae; Methanospirillum
Archaea; Euryarchaeota; Methanomicrobia; Methanomicrobiales; Methanospirillaceae; Methanospirillum
Archaea; Euryarchaeota; Methanomicrobia; Methanomicrobiales; Methanospirillaceae; Methanospirillum
Archaea; Euryarchaeota; Methanomicrobia; Methanomicrobiales; Methanospirillaceae; Methanospirillum
Archaea; Euryarchaeota; Methanomicrobia; Methanomicrobiales; Methanospirillaceae; Methanospirillum
Archaea; Euryarchaeota; Methanomicrobia; Methanomicrobiales; Methanospirillaceae; Methanospirillum
Archaea; Euryarchaeota; Methanomicrobia; Methanomicrobiales; Methanospirillaceae; Methanospirillum
Archaea; Euryarchaeota; Methanomicrobia; Methanomicrobiales; Methanospirillaceae; Methanospirillum
Archaea; Euryarchaeota; Methanomicrobia; Methanomicrobiales; Methanospirillaceae; Methanospirillum
Archaea; Euryarchaeota; Methanomicrobia; Methanomicrobiales; Methanospirillaceae; Methanospirillum
Archaea; Euryarchaeota; Methanomicrobia; Methanomicrobiales; Methanospirillaceae; Methanospirillum
Archaea; Euryarchaeota; Methanomicrobia; Methanomicrobiales; Methanospirillaceae; Methanospirillum
Archaea; Euryarchaeota; Methanomicrobia; Methanomicrobiales; Methanospirillaceae; Methanospirillum
Archaea; Euryarchaeota; Methanomicrobia; Methanosarcinales; Methanosarcinaceae; Methanolobus
Archaea; Euryarchaeota; Methanomicrobia; Methanosarcinales; Methanosarcinaceae; Methanomethylovorans
Archaea; Euryarchaeota; Methanomicrobia; Methanosarcinales; Methanosarcinaceae; Methanomethylovorans
Archaea; Euryarchaeota; Methanomicrobia; Methanosarcinales; Methanosarcinaceae; Methanomethylovorans
Archaea; Euryarchaeota; Methanomicrobia; Methanosarcinales; Methanosarcinaceae; Methanomethylovorans
Archaea; Euryarchaeota; Methanomicrobia; Methanosarcinales; Methanosarcinaceae; Methanomethylovorans
Archaea; Euryarchaeota; Methanomicrobia; Methanosarcinales; Methanosarcinaceae; Methanomethylovorans
Archaea; Euryarchaeota; Methanomicrobia; Methanosarcinales; Methanosarcinaceae; Methanomethylovorans
Archaea; Euryarchaeota; Methanomicrobia; Methanosarcinales; Methanosarcinaceae; Methanomethylovorans
Archaea; Euryarchaeota; Methanomicrobia; Methanosarcinales; Methanosarcinaceae; Methanomethylovorans
Archaea; Euryarchaeota; Methanomicrobia; Methanosarcinales; Methanosarcinaceae; Methanosarcina
Archaea; Euryarchaeota; Methanomicrobia; Methanosarcinales; Methanosarcinaceae; Methanosarcina
Archaea; Euryarchaeota; Methanomicrobia; Methanosarcinales; Methanosarcinaceae; Methanosarcina
Archaea; Euryarchaeota; Methanomicrobia; Methanosarcinales; Methanosarcinaceae; Methanosarcina
Archaea; Euryarchaeota; Methanomicrobia; Methanosarcinales; Methanosarcinaceae; Methanosarcina
Archaea; Euryarchaeota; Methanomicrobia; Methanosarcinales; Methanosarcinaceae; Methanosarcina
Archaea; Euryarchaeota; Methanomicrobia; Methanosarcinales; Methanosarcinaceae; Methanosarcina
Archaea; Euryarchaeota; Methanomicrobia; Methanosarcinales; Methanosarcinaceae; Methanosarcina
Archaea; Euryarchaeota; Methanomicrobia; Methanosarcinales; Methanosarcinaceae; Methanosarcina
Archaea; Euryarchaeota; Methanomicrobia; Methanosarcinales; Methanosarcinaceae; Methanosarcina
Archaea; Euryarchaeota; Methanomicrobia; Methanosarcinales; Methanosarcinaceae; Methanosarcina
Archaea; Euryarchaeota; Methanomicrobia; Methanosarcinales; Methanosarcinaceae; Methanosarcina
Archaea; Euryarchaeota; Methanomicrobia; Methanosarcinales; Methanosarcinaceae; Methanosarcina
Archaea; Euryarchaeota; Methanomicrobia; Methanosarcinales; Methanosarcinaceae; Methanosarcina
Archaea; Euryarchaeota; Methanomicrobia; Methanosarcinales; Methanosarcinaceae; Methanosarcina
Archaea; Euryarchaeota; Methanomicrobia; Methanosarcinales; Methanosarcinaceae; Methanosarcina
Archaea; Euryarchaeota; Methanomicrobia; Methanosarcinales; Methanosarcinaceae; Methanosarcina
Archaea; Euryarchaeota; Methanomicrobia; Methanosarcinales; Methanosarcinaceae; Methanosarcina
Archaea; Euryarchaeota; Methanomicrobia; Methanosarcinales; Methanosarcinaceae; Methanosarcina
Archaea; Euryarchaeota; Methanomicrobia; Methanosarcinales; Methanosarcinaceae; Methanosarcina
Archaea; Euryarchaeota; Methanomicrobia; Methanosarcinales; Methanosarcinaceae; Methanosarcina
Archaea; Euryarchaeota; Methanomicrobia; Methanosarcinales; Methanosarcinaceae; Methanosarcinaceae_unclassified
Archaea; Euryarchaeota; Methanomicrobia; Methanosarcinales; Methanosarcinaceae; Methanosarcinaceae_unclassified
Archaea; Euryarchaeota; Thermoplasmata; Methanomassiliicoccales; Methanomassiliicoccaceae; uncultured
Archaea; Euryarchaeota; Thermoplasmata; Methanomassiliicoccales; Methanomassiliicoccaceae; uncultured
Archaea; Euryarchaeota; Thermoplasmata; Methanomassiliicoccales; Methanomassiliicoccaceae; uncultured
Archaea; Euryarchaeota; Thermoplasmata; Methanomassiliicoccales; Methanomassiliicoccaceae; uncultured
Archaea; Euryarchaeota; Thermoplasmata; Methanomassiliicoccales; Methanomassiliicoccaceae; uncultured
Archaea; Euryarchaeota; Thermoplasmata; Methanomassiliicoccales; Methanomassiliicoccaceae; uncultured
Archaea; Euryarchaeota; Thermoplasmata; Methanomassiliicoccales; Methanomassiliicoccaceae; uncultured
Archaea; Euryarchaeota; Thermoplasmata; Methanomassiliicoccales; Methanomethylophilaceae; RumEn_M2
Archaea; Euryarchaeota; Thermoplasmata; Thermoplasmatales; Thermoplasmataceae; Cuniculiplasma
Archaea; Euryarchaeota; Thermoplasmata; Thermoplasmatales; Thermoplasmataceae; uncultured

## Sheet: Supplement_bacterial_functions
# Report for collapsed table: Bac_Func.tsv
# Collapsed table generated on: 2020.08.18 15:39:57
# Original table: REEPG2019bacteria.unique.good.filter.unique.precluster.pick.pick.opti_mcc.0.03.clean.txt
# Details:
# Original classical table contained 2064 rows and 39 columns
# After filtering rows & columns based on indices, obtained a table containing 2064 rows & 37 columns
# After (potentially) filtering out records based on name, obtained a table comprising 2064 records & 37 data entries per record
# Used command:
# ./collapse_table.py -i REEPG2019bacteria.unique.good.filter.unique.precluster.pick.pick.opti_mcc.0.03.clean.txt -o Bac_Func.tsv -g FAPROTAX.txt -c '#' -d taxonomy --omit_columns 0 --column_names_are_in last_comment_line -r report_bac.txt -n columns_after_collapsing -v
#
# Summary of group assignments:
# methanotrophy: 3 records
# acetoclastic_methanogenesis: 0 records
# methanogenesis_by_disproportionation_of_methyl_groups: 0 records
# methanogenesis_using_formate: 0 records
# methanogenesis_by_CO2_reduction_with_H2: 0 records
# methanogenesis_by_reduction_of_methyl_compounds_with_H2: 0 records
# hydrogenotrophic_methanogenesis: 0 records
# methanogenesis: 0 records
# methanol_oxidation: 24 records
# methylotrophy: 26 records
# aerobic_ammonia_oxidation: 12 records
# aerobic_nitrite_oxidation: 79 records
# nitrification: 91 records
# sulfate_respiration: 170 records
# sulfur_respiration: 81 records
# dark_sulfite_oxidation: 131 records
# sulfite_respiration: 86 records
# thiosulfate_respiration: 73 records
# respiration_of_sulfur_compounds: 253 records
# arsenate_detoxification: 3 records
# arsenate_respiration: 78 records
# dissimilatory_arsenate_reduction: 79 records
# arsenite_oxidation_detoxification: 17 records
# arsenite_oxidation_energy_yielding: 17 records
# dissimilatory_arsenite_oxidation: 22 records
# anammox: 0 records
# nitrate_denitrification: 251 records
# nitrite_denitrification: 251 records
# nitrous_oxide_denitrification: 251 records
# denitrification: 251 records
# chitinolysis: 90 records
# knallgas_bacteria: 75 records
# dark_hydrogen_oxidation: 153 records
# nitrogen_fixation: 192 records
# nitrate_ammonification: 72 records
# nitrite_ammonification: 73 records
# nitrite_respiration: 331 records
# cellulolysis: 16 records
# xylanolysis: 11 records
# dark_sulfide_oxidation: 166 records
# dark_sulfur_oxidation: 157 records
# dark_thiosulfate_oxidation: 185 records
# dark_oxidation_of_sulfur_compounds: 283 records
# manganese_oxidation: 3 records
# manganese_respiration: 73 records
# ligninolysis: 3 records
# fermentation: 457 records
# aerobic_chemoheterotrophy: 592 records
# invertebrate_parasites: 3 records
# human_pathogens_septicemia: 1 records
# human_pathogens_pneumonia: 4 records
# human_pathogens_nosocomia: 1 records
# human_pathogens_meningitis: 0 records
# human_pathogens_gastroenteritis: 9 records
# human_pathogens_diarrhea: 26 records
# human_pathogens_all: 251 records
# fish_parasites: 2 records
# human_gut: 4 records
# mammal_gut: 15 records
# animal_parasites_or_symbionts: 257 records
# plant_pathogen: 85 records
# oil_bioremediation: 0 records
# aromatic_hydrocarbon_degradation: 82 records
# aromatic_compound_degradation: 99 records
# aliphatic_non_methane_hydrocarbon_degradation: 1 records
# hydrocarbon_degradation: 85 records
# dark_iron_oxidation: 25 records
# iron_respiration: 99 records
# nitrate_respiration: 413 records
# nitrate_reduction: 447 records
# nitrogen_respiration: 419 records
# fumarate_respiration: 90 records
# intracellular_parasites: 15 records
# chlorate_reducers: 3 records
# predatory_or_exoparasitic: 19 records
# chloroplasts: 0 records
# cyanobacteria: 5 records
# anoxygenic_photoautotrophy_H2_oxidizing: 1 records
# anoxygenic_photoautotrophy_S_oxidizing: 7 records
# anoxygenic_photoautotrophy_Fe_oxidizing: 0 records
# anoxygenic_photoautotrophy: 8 records
# oxygenic_photoautotrophy: 5 records
# photoautotrophy: 13 records
# aerobic_anoxygenic_phototrophy: 8 records
# photoheterotrophy: 40 records
# phototrophy: 45 records
# plastic_degradation: 15 records
# ureolysis: 85 records
# reductive_acetogenesis: 14 records
# chemoheterotrophy: 858 records
# autotrophy: 75 records
# Biofilm: 59 records
# Ionizing_radiation_resistant: 0 records
# Parasitic_symbiotic_candidate_phyla: 28 records
# Endosymbiont: 2 records
# Human_flora: 3 records
# Magnetotectic: 0 records
# Unknown_metabolism: 7 records
# aerobic_iron_reduction: 0 records
#
# Loaded 99 groups comprising 8510 members (4968 unique members)
# Established 8914 assignments of records to groups
# 1207 out of 2064 records (58.4787 %) were assigned to at least one group
# 857 out of 2064 records (41.5213 %) could not be assigned to any group (leftovers)
# 84 groups were represented (i.e. associated with at least one record)
# Detailed group assignments are listed below
# methanotrophy (3 records):
"Bacteria; Firmicutes; Bacilli; Bacillales; Bacillaceae; Bacillus"
"Bacteria; Firmicutes; Bacilli; Bacillales; Bacillaceae; Vulcanibacillus"
"Bacteria; Proteobacteria; Gammaproteobacteria; Methylococcales; Methylomonaceae; Crenothrix"
# acetoclastic_methanogenesis (0 records):
# methanogenesis_by_disproportionation_of_methyl_groups (0 records):
# methanogenesis_using_formate (0 records):
# methanogenesis_by_CO2_reduction_with_H2 (0 records):
# methanogenesis_by_reduction_of_methyl_compounds_with_H2 (0 records):
# hydrogenotrophic_methanogenesis (0 records):
# methanogenesis (0 records):
# methanol_oxidation (24 records):
"Bacteria; Actinobacteria; Actinobacteria; Corynebacteriales; Mycobacteriaceae; Mycobacterium"
"Bacteria; Actinobacteria; Actinobacteria; Corynebacteriales; Mycobacteriaceae; Mycobacterium"
"Bacteria; Firmicutes; Bacilli; Bacillales; Bacillaceae; Bacillus"
"Bacteria; Firmicutes; Bacilli; Bacillales; Bacillaceae; Vulcanibacillus"
"Bacteria; Proteobacteria; Alphaproteobacteria; Rhodobacterales; Rhodobacteraceae; Paracoccus"
"Bacteria; Proteobacteria; Alphaproteobacteria; Rhodobacterales; Rhodobacteraceae; Paracoccus"
"Bacteria; Proteobacteria; Alphaproteobacteria; Rhodobacterales; Rhodobacteraceae; Paracoccus"
"Bacteria; Proteobacteria; Gammaproteobacteria; Betaproteobacteriales; Aquaspirillaceae; Microvirgula"
"Bacteria; Proteobacteria; Gammaproteobacteria; Betaproteobacteriales; Aquaspirillaceae; Microvirgula"
"Bacteria; Proteobacteria; Gammaproteobacteria; Betaproteobacteriales; Aquaspirillaceae; Microvirgula"
"Bacteria; Proteobacteria; Gammaproteobacteria; Betaproteobacteriales; Aquaspirillaceae; Microvirgula"
"Bacteria; Proteobacteria; Gammaproteobacteria; Betaproteobacteriales; Aquaspirillaceae; Microvirgula"
"Bacteria; Proteobacteria; Gammaproteobacteria; Betaproteobacteriales; Aquaspirillaceae; Microvirgula"
"Bacteria; Proteobacteria; Gammaproteobacteria; Betaproteobacteriales; Aquaspirillaceae; Microvirgula"
"Bacteria; Proteobacteria; Gammaproteobacteria; Betaproteobacteriales; Aquaspirillaceae; Microvirgula"
"Bacteria; Proteobacteria; Gammaproteobacteria; Betaproteobacteriales; Aquaspirillaceae; Microvirgula"
"Bacteria; Proteobacteria; Gammaproteobacteria; Betaproteobacteriales; Aquaspirillaceae; Microvirgula"
"Bacteria; Proteobacteria; Gammaproteobacteria; Betaproteobacteriales; Aquaspirillaceae; Microvirgula"
"Bacteria; Proteobacteria; Gammaproteobacteria; Betaproteobacteriales; Methylophilaceae; Candidatus_Methylopumilus"
"Bacteria; Proteobacteria; Gammaproteobacteria; Betaproteobacteriales; Methylophilaceae; Methylophilaceae_unclassified"
"Bacteria; Proteobacteria; Gammaproteobacteria; Betaproteobacteriales; Methylophilaceae; Methylophilaceae_unclassified"
"Bacteria; Proteobacteria; Gammaproteobacteria; Betaproteobacteriales; Methylophilaceae; Methylophilus"
"Bacteria; Proteobacteria; Gammaproteobacteria; Betaproteobacteriales; Methylophilaceae; Methylotenera"
"Bacteria; Proteobacteria; Gammaproteobacteria; Betaproteobacteriales; Methylophilaceae; uncultured"
# methylotrophy (26 records):
"Bacteria; Actinobacteria; Actinobacteria; Corynebacteriales; Mycobacteriaceae; Mycobacterium"
"Bacteria; Actinobacteria; Actinobacteria; Corynebacteriales; Mycobacteriaceae; Mycobacterium"
"Bacteria; Firmicutes; Bacilli; Bacillales; Bacillaceae; Bacillus"
"Bacteria; Firmicutes; Bacilli; Bacillales; Bacillaceae; Vulcanibacillus"
"Bacteria; Proteobacteria; Alphaproteobacteria; Rhodobacterales; Rhodobacteraceae; Paracoccus"
"Bacteria; Proteobacteria; Alphaproteobacteria; Rhodobacterales; Rhodobacteraceae; Paracoccus"
"Bacteria; Proteobacteria; Alphaproteobacteria; Rhodobacterales; Rhodobacteraceae; Paracoccus"
"Bacteria; Proteobacteria; Gammaproteobacteria; Betaproteobacteriales; Aquaspirillaceae; Microvirgula"
"Bacteria; Proteobacteria; Gammaproteobacteria; Betaproteobacteriales; Aquaspirillaceae; Microvirgula"
"Bacteria; Proteobacteria; Gammaproteobacteria; Betaproteobacteriales; Aquaspirillaceae; Microvirgula"
"Bacteria; Proteobacteria; Gammaproteobacteria; Betaproteobacteriales; Aquaspirillaceae; Microvirgula"
"Bacteria; Proteobacteria; Gammaproteobacteria; Betaproteobacteriales; Aquaspirillaceae; Microvirgula"
"Bacteria; Proteobacteria; Gammaproteobacteria; Betaproteobacteriales; Aquaspirillaceae; Microvirgula"
"Bacteria; Proteobacteria; Gammaproteobacteria; Betaproteobacteriales; Aquaspirillaceae; Microvirgula"
"Bacteria; Proteobacteria; Gammaproteobacteria; Betaproteobacteriales; Aquaspirillaceae; Microvirgula"
"Bacteria; Proteobacteria; Gammaproteobacteria; Betaproteobacteriales; Aquaspirillaceae; Microvirgula"
"Bacteria; Proteobacteria; Gammaproteobacteria; Betaproteobacteriales; Aquaspirillaceae; Microvirgula"
"Bacteria; Proteobacteria; Gammaproteobacteria; Betaproteobacteriales; Aquaspirillaceae; Microvirgula"
"Bacteria; Proteobacteria; Gammaproteobacteria; Betaproteobacteriales; Methylophilaceae; Candidatus_Methylopumilus"
"Bacteria; Proteobacteria; Gammaproteobacteria; Betaproteobacteriales; Methylophilaceae; Methylophilaceae_unclassified"
"Bacteria; Proteobacteria; Gammaproteobacteria; Betaproteobacteriales; Methylophilaceae; Methylophilaceae_unclassified"
"Bacteria; Proteobacteria; Gammaproteobacteria; Betaproteobacteriales; Methylophilaceae; Methylophilus"
"Bacteria; Proteobacteria; Gammaproteobacteria; Betaproteobacteriales; Methylophilaceae; Methylotenera"
"Bacteria; Proteobacteria; Gammaproteobacteria; Betaproteobacteriales; Methylophilaceae; uncultured"
"Bacteria; Proteobacteria; Gammaproteobacteria; Betaproteobacteriales; Rhodocyclaceae; Methyloversatilis"
"Bacteria; Proteobacteria; Gammaproteobacteria; Methylococcales; Methylomonaceae; Crenothrix"
# aerobic_ammonia_oxidation (12 records):
"Bacteria; Proteobacteria; Gammaproteobacteria; Betaproteobacteriales; Burkholderiaceae; Thiomonas"
"Bacteria; Proteobacteria; Gammaproteobacteria; Betaproteobacteriales; Burkholderiaceae; Thiomonas"
"Bacteria; Proteobacteria; Gammaproteobacteria; Betaproteobacteriales; Burkholderiaceae; Thiomonas"
"Bacteria; Proteobacteria; Gammaproteobacteria; Betaproteobacteriales; Burkholderiaceae; Thiomonas"
"Bacteria; Proteobacteria; Gammaproteobacteria; Betaproteobacteriales; Burkholderiaceae; Thiomonas"
"Bacteria; Proteobacteria; Gammaproteobacteria; Betaproteobacteriales; Burkholderiaceae; Thiomonas"
"Bacteria; Proteobacteria; Gammaproteobacteria; Betaproteobacteriales; Burkholderiaceae; Thiomonas"
"Bacteria; Proteobacteria; Gammaproteobacteria; Betaproteobacteriales; Burkholderiaceae; Thiomonas"
"Bacteria; Proteobacteria; Gammaproteobacteria; Betaproteobacteriales; Burkholderiaceae; Thiomonas"
"Bacteria; Proteobacteria; Gammaproteobacteria; Betaproteobacteriales; Burkholderiaceae; Thiomonas"
"Bacteria; Proteobacteria; Gammaproteobacteria; Betaproteobacteriales; Burkholderiaceae; Thiomonas"
"Bacteria; Proteobacteria; Gammaproteobacteria; Betaproteobacteriales; Burkholderiaceae; Thiomonas"
# aerobic_nitrite_oxidation (79 records):
"Bacteria; Nitrospirae; Nitrospira; Nitrospirales; Nitrospiraceae; Leptospirillum"
"Bacteria; Nitrospirae; Nitrospira; Nitrospirales; Nitrospiraceae; Leptospirillum"
"Bacteria; Nitrospirae; Nitrospira; Nitrospirales; Nitrospiraceae; Leptospirillum"
"Bacteria; Proteobacteria; Gammaproteobacteria; Betaproteobacteriales; Burkholderiaceae; Burkholderia-Caballeronia-Paraburkholderia"
"Bacteria; Proteobacteria; Gammaproteobacteria; Betaproteobacteriales; Burkholderiaceae; Burkholderia-Caballeronia-Paraburkholderia"
"Bacteria; Proteobacteria; Gammaproteobacteria; Betaproteobacteriales; Burkholderiaceae; Burkholderia-Caballeronia-Paraburkholderia"
"Bacteria; Proteobacteria; Gammaproteobacteria; Betaproteobacteriales; Burkholderiaceae; Burkholderia-Caballeronia-Paraburkholderia"
"Bacteria; Proteobacteria; Gammaproteobacteria; Betaproteobacteriales; Burkholderiaceae; Burkholderia-Caballeronia-Paraburkholderia"
"Bacteria; Proteobacteria; Gammaproteobacteria; Betaproteobacteriales; Burkholderiaceae; Burkholderia-Caballeronia-Paraburkholderia"
"Bacteria; Proteobacteria; Gammaproteobacteria; Betaproteobacteriales; Burkholderiaceae; Burkholderia-Caballeronia-Paraburkholderia"
"Bacteria; Proteobacteria; Gammaproteobacteria; Betaproteobacteriales; Burkholderiaceae; Burkholderia-Caballeronia-Paraburkholderia"
"Bacteria; Proteobacteria; Gammaproteobacteria; Betaproteobacteriales; Burkholderiaceae; Burkholderiaceae_unclassified"
"Bacteria; Proteobacteria; Gammaproteobacteria; Betaproteobacteriales; Burkholderiaceae; Burkholderiaceae_unclassified"
"Bacteria; Proteobacteria; Gammaproteobacteria; Betaproteobacteriales; Burkholderiaceae; Burkholderiaceae_unclassified"
"Bacteria; Proteobacteria; Gammaproteobacteria; Betaproteobacteriales; Burkholderiaceae; Burkholderiaceae_unclassified"
"Bacteria; Proteobacteria; Gammaproteobacteria; Betaproteobacteriales; Burkholderiaceae; Burkholderiaceae_unclassified"
"Bacteria; Proteobacteria; Gammaproteobacteria; Betaproteobacteriales; Burkholderiaceae; Burkholderiaceae_unclassified"
"Bacteria; Proteobacteria; Gammaproteobacteria; Betaproteobacteriales; Burkholderiaceae; Burkholderiaceae_unclassified"
"Bacteria; Proteobacteria; Gammaproteobacteria; Betaproteobacteriales; Burkholderiaceae; Burkholderiaceae_unclassified"
"Bacteria; Proteobacteria; Gammaproteobacteria; Betaproteobacteriales; Burkholderiaceae; Burkholderiaceae_unclassified"
"Bacteria; Proteobacteria; Gammaproteobacteria; Betaproteobacteriales; Burkholderiaceae; Burkholderiaceae_unclassified"
"Bacteria; Proteobacteria; Gammaproteobacteria; Betaproteobacteriales; Burkholderiaceae; Burkholderiaceae_unclassified"
"Bacteria; Proteobacteria; Gammaproteobacteria; Betaproteobacteriales; Burkholderiaceae; Burkholderiaceae_unclassified"
"Bacteria; Proteobacteria; Gammaproteobacteria; Betaproteobacteriales; Burkholderiaceae; Burkholderiaceae_unclassified"
"Bacteria; Proteobacteria; Gammaproteobacteria; Betaproteobacteriales; Burkholderiaceae; Burkholderiaceae_unclassified"
"Bacteria; Proteobacteria; Gammaproteobacteria; Betaproteobacteriales; Burkholderiaceae; Burkholderiaceae_unclassified"
"Bacteria; Proteobacteria; Gammaproteobacteria; Betaproteobacteriales; Burkholderiaceae; Burkholderiaceae_unclassified"
"Bacteria; Proteobacteria; Gammaproteobacteria; Betaproteobacteriales; Burkholderiaceae; Burkholderiaceae_unclassified"
"Bacteria; Proteobacteria; Gammaproteobacteria; Betaproteobacteriales; Burkholderiaceae; Burkholderiaceae_unclassified"
"Bacteria; Proteobacteria; Gammaproteobacteria; Betaproteobacteriales; Burkholderiaceae; Burkholderiaceae_unclassified"
"Bacteria; Proteobacteria; Gammaproteobacteria; Betaproteobacteriales; Burkholderiaceae; Burkholderiaceae_unclassified"
"Bacteria; Proteobacteria; Gammaproteobacteria; Betaproteobacteriales; Burkholderiaceae; Burkholderiaceae_unclassified"
"Bacteria; Proteobacteria; Gammaproteobacteria; Betaproteobacteriales; Burkholderiaceae; Burkholderiaceae_unclassified"
"Bacteria; Proteobacteria; Gammaproteobacteria; Betaproteobacteriales; Burkholderiaceae; Burkholderiaceae_unclassified"
"Bacteria; Proteobacteria; Gammaproteobacteria; Betaproteobacteriales; Burkholderiaceae; Burkholderiaceae_unclassified"
"Bacteria; Proteobacteria; Gammaproteobacteria; Betaproteobacteriales; Burkholderiaceae; Burkholderiaceae_unclassified"
"Bacteria; Proteobacteria; Gammaproteobacteria; Betaproteobacteriales; Burkholderiaceae; Burkholderiaceae_unclassified"
"Bacteria; Proteobacteria; Gammaproteobacteria; Betaproteobacteriales; Burkholderiaceae; Burkholderiaceae_unclassified"
"Bacteria; Proteobacteria; Gammaproteobacteria; Betaproteobacteriales; Burkholderiaceae; Burkholderiaceae_unclassified"
"Bacteria; Proteobacteria; Gammaproteobacteria; Betaproteobacteriales; Burkholderiaceae; Burkholderiaceae_unclassified"
"Bacteria; Proteobacteria; Gammaproteobacteria; Betaproteobacteriales; Burkholderiaceae; Burkholderiaceae_unclassified"
"Bacteria; Proteobacteria; Gammaproteobacteria; Betaproteobacteriales; Burkholderiaceae; Burkholderiaceae_unclassified"
"Bacteria; Proteobacteria; Gammaproteobacteria; Betaproteobacteriales; Burkholderiaceae; Burkholderiaceae_unclassified"
"Bacteria; Proteobacteria; Gammaproteobacteria; Betaproteobacteriales; Burkholderiaceae; Burkholderiaceae_unclassified"
"Bacteria; Proteobacteria; Gammaproteobacteria; Betaproteobacteriales; Burkholderiaceae; Burkholderiaceae_unclassified"
"Bacteria; Proteobacteria; Gammaproteobacteria; Betaproteobacteriales; Burkholderiaceae; Burkholderiaceae_unclassified"
"Bacteria; Proteobacteria; Gammaproteobacteria; Betaproteobacteriales; Burkholderiaceae; Burkholderiaceae_unclassified"
"Bacteria; Proteobacteria; Gammaproteobacteria; Betaproteobacteriales; Burkholderiaceae; Burkholderiaceae_unclassified"
"Bacteria; Proteobacteria; Gammaproteobacteria; Betaproteobacteriales; Burkholderiaceae; Burkholderiaceae_unclassified"
"Bacteria; Proteobacteria; Gammaproteobacteria; Betaproteobacteriales; Burkholderiaceae; Burkholderiaceae_unclassified"
"Bacteria; Proteobacteria; Gammaproteobacteria; Betaproteobacteriales; Burkholderiaceae; Burkholderiaceae_unclassified"
"Bacteria; Proteobacteria; Gammaproteobacteria; Betaproteobacteriales; Burkholderiaceae; Burkholderiaceae_unclassified"
"Bacteria; Proteobacteria; Gammaproteobacteria; Betaproteobacteriales; Burkholderiaceae; Burkholderiaceae_unclassified"
"Bacteria; Proteobacteria; Gammaproteobacteria; Betaproteobacteriales; Burkholderiaceae; Burkholderiaceae_unclassified"
"Bacteria; Proteobacteria; Gammaproteobacteria; Betaproteobacteriales; Burkholderiaceae; Burkholderiaceae_unclassified"
"Bacteria; Proteobacteria; Gammaproteobacteria; Betaproteobacteriales; Burkholderiaceae; Burkholderiaceae_unclassified"
"Bacteria; Proteobacteria; Gammaproteobacteria; Betaproteobacteriales; Burkholderiaceae; Burkholderiaceae_unclassified"
"Bacteria; Proteobacteria; Gammaproteobacteria; Betaproteobacteriales; Burkholderiaceae; Burkholderiaceae_unclassified"
"Bacteria; Proteobacteria; Gammaproteobacteria; Betaproteobacteriales; Burkholderiaceae; Burkholderiaceae_unclassified"
"Bacteria; Proteobacteria; Gammaproteobacteria; Betaproteobacteriales; Burkholderiaceae; Burkholderiaceae_unclassified"
"Bacteria; Proteobacteria; Gammaproteobacteria; Betaproteobacteriales; Burkholderiaceae; Burkholderiaceae_unclassified"
"Bacteria; Proteobacteria; Gammaproteobacteria; Betaproteobacteriales; Burkholderiaceae; Burkholderiaceae_unclassified"
"Bacteria; Proteobacteria; Gammaproteobacteria; Betaproteobacteriales; Burkholderiaceae; Burkholderiaceae_unclassified"
"Bacteria; Proteobacteria; Gammaproteobacteria; Betaproteobacteriales; Burkholderiaceae; Burkholderiaceae_unclassified"
"Bacteria; Proteobacteria; Gammaproteobacteria; Betaproteobacteriales; Burkholderiaceae; Burkholderiaceae_unclassified"
"Bacteria; Proteobacteria; Gammaproteobacteria; Betaproteobacteriales; Burkholderiaceae; Burkholderiaceae_unclassified"
"Bacteria; Proteobacteria; Gammaproteobacteria; Betaproteobacteriales; Burkholderiaceae; Burkholderiaceae_unclassified"
"Bacteria; Proteobacteria; Gammaproteobacteria; Betaproteobacteriales; Burkholderiaceae; Burkholderiaceae_unclassified"
"Bacteria; Proteobacteria; Gammaproteobacteria; Betaproteobacteriales; Burkholderiaceae; Burkholderiaceae_unclassified"
"Bacteria; Proteobacteria; Gammaproteobacteria; Betaproteobacteriales; Burkholderiaceae; Burkholderiaceae_unclassified"
"Bacteria; Proteobacteria; Gammaproteobacteria; Betaproteobacteriales; Burkholderiaceae; Burkholderiaceae_unclassified"
"Bacteria; Proteobacteria; Gammaproteobacteria; Betaproteobacteriales; Burkholderiaceae; Burkholderiaceae_unclassified"
"Bacteria; Proteobacteria; Gammaproteobacteria; Betaproteobacteriales; Burkholderiaceae; Burkholderiaceae_unclassified"
"Bacteria; Proteobacteria; Gammaproteobacteria; Betaproteobacteriales; Burkholderiaceae; Burkholderiaceae_unclassified"
"Bacteria; Proteobacteria; Gammaproteobacteria; Betaproteobacteriales; Burkholderiaceae; Burkholderiaceae_unclassified"
"Bacteria; Proteobacteria; Gammaproteobacteria; Betaproteobacteriales; Burkholderiaceae; Burkholderiaceae_unclassified"
"Bacteria; Proteobacteria; Gammaproteobacteria; Betaproteobacteriales; Burkholderiaceae; Burkholderiaceae_unclassified"
"Bacteria; Proteobacteria; Gammaproteobacteria; Betaproteobacteriales; Burkholderiaceae; Burkholderiaceae_unclassified"
"Bacteria; Proteobacteria; Gammaproteobacteria; Betaproteobacteriales; Burkholderiaceae; Burkholderiaceae_unclassified"
# nitrification (91 records):
"Bacteria; Nitrospirae; Nitrospira; Nitrospirales; Nitrospiraceae; Leptospirillum"
"Bacteria; Nitrospirae; Nitrospira; Nitrospirales; Nitrospiraceae; Leptospirillum"
"Bacteria; Nitrospirae; Nitrospira; Nitrospirales; Nitrospiraceae; Leptospirillum"
"Bacteria; Proteobacteria; Gammaproteobacteria; Betaproteobacteriales; Burkholderiaceae; Burkholderia-Caballeronia-Paraburkholderia"
"Bacteria; Proteobacteria; Gammaproteobacteria; Betaproteobacteriales; Burkholderiaceae; Burkholderia-Caballeronia-Paraburkholderia"
"Bacteria; Proteobacteria; Gammaproteobacteria; Betaproteobacteriales; Burkholderiaceae; Burkholderia-Caballeronia-Paraburkholderia"
"Bacteria; Proteobacteria; Gammaproteobacteria; Betaproteobacteriales; Burkholderiaceae; Burkholderia-Caballeronia-Paraburkholderia"
"Bacteria; Proteobacteria; Gammaproteobacteria; Betaproteobacteriales; Burkholderiaceae; Burkholderia-Caballeronia-Paraburkholderia"
"Bacteria; Proteobacteria; Gammaproteobacteria; Betaproteobacteriales; Burkholderiaceae; Burkholderia-Caballeronia-Paraburkholderia"
"Bacteria; Proteobacteria; Gammaproteobacteria; Betaproteobacteriales; Burkholderiaceae; Burkholderia-Caballeronia-Paraburkholderia"
"Bacteria; Proteobacteria; Gammaproteobacteria; Betaproteobacteriales; Burkholderiaceae; Burkholderia-Caballeronia-Paraburkholderia"
"Bacteria; Proteobacteria; Gammaproteobacteria; Betaproteobacteriales; Burkholderiaceae; Burkholderiaceae_unclassified"
"Bacteria; Proteobacteria; Gammaproteobacteria; Betaproteobacteriales; Burkholderiaceae; Burkholderiaceae_unclassified"
"Bacteria; Proteobacteria; Gammaproteobacteria; Betaproteobacteriales; Burkholderiaceae; Burkholderiaceae_unclassified"
"Bacteria; Proteobacteria; Gammaproteobacteria; Betaproteobacteriales; Burkholderiaceae; Burkholderiaceae_unclassified"
"Bacteria; Proteobacteria; Gammaproteobacteria; Betaproteobacteriales; Burkholderiaceae; Burkholderiaceae_unclassified"
"Bacteria; Proteobacteria; Gammaproteobacteria; Betaproteobacteriales; Burkholderiaceae; Burkholderiaceae_unclassified"
"Bacteria; Proteobacteria; Gammaproteobacteria; Betaproteobacteriales; Burkholderiaceae; Burkholderiaceae_unclassified"
"Bacteria; Proteobacteria; Gammaproteobacteria; Betaproteobacteriales; Burkholderiaceae; Burkholderiaceae_unclassified"
"Bacteria; Proteobacteria; Gammaproteobacteria; Betaproteobacteriales; Burkholderiaceae; Burkholderiaceae_unclassified"
"Bacteria; Proteobacteria; Gammaproteobacteria; Betaproteobacteriales; Burkholderiaceae; Burkholderiaceae_unclassified"
"Bacteria; Proteobacteria; Gammaproteobacteria; Betaproteobacteriales; Burkholderiaceae; Burkholderiaceae_unclassified"
"Bacteria; Proteobacteria; Gammaproteobacteria; Betaproteobacteriales; Burkholderiaceae; Burkholderiaceae_unclassified"
"Bacteria; Proteobacteria; Gammaproteobacteria; Betaproteobacteriales; Burkholderiaceae; Burkholderiaceae_unclassified"
"Bacteria; Proteobacteria; Gammaproteobacteria; Betaproteobacteriales; Burkholderiaceae; Burkholderiaceae_unclassified"
"Bacteria; Proteobacteria; Gammaproteobacteria; Betaproteobacteriales; Burkholderiaceae; Burkholderiaceae_unclassified"
"Bacteria; Proteobacteria; Gammaproteobacteria; Betaproteobacteriales; Burkholderiaceae; Burkholderiaceae_unclassified"
"Bacteria; Proteobacteria; Gammaproteobacteria; Betaproteobacteriales; Burkholderiaceae; Burkholderiaceae_unclassified"
"Bacteria; Proteobacteria; Gammaproteobacteria; Betaproteobacteriales; Burkholderiaceae; Burkholderiaceae_unclassified"
"Bacteria; Proteobacteria; Gammaproteobacteria; Betaproteobacteriales; Burkholderiaceae; Burkholderiaceae_unclassified"
"Bacteria; Proteobacteria; Gammaproteobacteria; Betaproteobacteriales; Burkholderiaceae; Burkholderiaceae_unclassified"
"Bacteria; Proteobacteria; Gammaproteobacteria; Betaproteobacteriales; Burkholderiaceae; Burkholderiaceae_unclassified"
"Bacteria; Proteobacteria; Gammaproteobacteria; Betaproteobacteriales; Burkholderiaceae; Burkholderiaceae_unclassified"
"Bacteria; Proteobacteria; Gammaproteobacteria; Betaproteobacteriales; Burkholderiaceae; Burkholderiaceae_unclassified"
"Bacteria; Proteobacteria; Gammaproteobacteria; Betaproteobacteriales; Burkholderiaceae; Burkholderiaceae_unclassified"
"Bacteria; Proteobacteria; Gammaproteobacteria; Betaproteobacteriales; Burkholderiaceae; Burkholderiaceae_unclassified"
"Bacteria; Proteobacteria; Gammaproteobacteria; Betaproteobacteriales; Burkholderiaceae; Burkholderiaceae_unclassified"
"Bacteria; Proteobacteria; Gammaproteobacteria; Betaproteobacteriales; Burkholderiaceae; Burkholderiaceae_unclassified"
"Bacteria; Proteobacteria; Gammaproteobacteria; Betaproteobacteriales; Burkholderiaceae; Burkholderiaceae_unclassified"
"Bacteria; Proteobacteria; Gammaproteobacteria; Betaproteobacteriales; Burkholderiaceae; Burkholderiaceae_unclassified"
"Bacteria; Proteobacteria; Gammaproteobacteria; Betaproteobacteriales; Burkholderiaceae; Burkholderiaceae_unclassified"
"Bacteria; Proteobacteria; Gammaproteobacteria; Betaproteobacteriales; Burkholderiaceae; Burkholderiaceae_unclassified"
"Bacteria; Proteobacteria; Gammaproteobacteria; Betaproteobacteriales; Burkholderiaceae; Burkholderiaceae_unclassified"
"Bacteria; Proteobacteria; Gammaproteobacteria; Betaproteobacteriales; Burkholderiaceae; Burkholderiaceae_unclassified"
"Bacteria; Proteobacteria; Gammaproteobacteria; Betaproteobacteriales; Burkholderiaceae; Burkholderiaceae_unclassified"
"Bacteria; Proteobacteria; Gammaproteobacteria; Betaproteobacteriales; Burkholderiaceae; Burkholderiaceae_unclassified"
"Bacteria; Proteobacteria; Gammaproteobacteria; Betaproteobacteriales; Burkholderiaceae; Burkholderiaceae_unclassified"
"Bacteria; Proteobacteria; Gammaproteobacteria; Betaproteobacteriales; Burkholderiaceae; Burkholderiaceae_unclassified"
"Bacteria; Proteobacteria; Gammaproteobacteria; Betaproteobacteriales; Burkholderiaceae; Burkholderiaceae_unclassified"
"Bacteria; Proteobacteria; Gammaproteobacteria; Betaproteobacteriales; Burkholderiaceae; Burkholderiaceae_unclassified"
"Bacteria; Proteobacteria; Gammaproteobacteria; Betaproteobacteriales; Burkholderiaceae; Burkholderiaceae_unclassified"
"Bacteria; Proteobacteria; Gammaproteobacteria; Betaproteobacteriales; Burkholderiaceae; Burkholderiaceae_unclassified"
"Bacteria; Proteobacteria; Gammaproteobacteria; Betaproteobacteriales; Burkholderiaceae; Burkholderiaceae_unclassified"
"Bacteria; Proteobacteria; Gammaproteobacteria; Betaproteobacteriales; Burkholderiaceae; Burkholderiaceae_unclassified"
"Bacteria; Proteobacteria; Gammaproteobacteria; Betaproteobacteriales; Burkholderiaceae; Burkholderiaceae_unclassified"
"Bacteria; Proteobacteria; Gammaproteobacteria; Betaproteobacteriales; Burkholderiaceae; Burkholderiaceae_unclassified"
"Bacteria; Proteobacteria; Gammaproteobacteria; Betaproteobacteriales; Burkholderiaceae; Burkholderiaceae_unclassified"
"Bacteria; Proteobacteria; Gammaproteobacteria; Betaproteobacteriales; Burkholderiaceae; Burkholderiaceae_unclassified"
"Bacteria; Proteobacteria; Gammaproteobacteria; Betaproteobacteriales; Burkholderiaceae; Burkholderiaceae_unclassified"
"Bacteria; Proteobacteria; Gammaproteobacteria; Betaproteobacteriales; Burkholderiaceae; Burkholderiaceae_unclassified"
"Bacteria; Proteobacteria; Gammaproteobacteria; Betaproteobacteriales; Burkholderiaceae; Burkholderiaceae_unclassified"
"Bacteria; Proteobacteria; Gammaproteobacteria; Betaproteobacteriales; Burkholderiaceae; Burkholderiaceae_unclassified"
"Bacteria; Proteobacteria; Gammaproteobacteria; Betaproteobacteriales; Burkholderiaceae; Burkholderiaceae_unclassified"
"Bacteria; Proteobacteria; Gammaproteobacteria; Betaproteobacteriales; Burkholderiaceae; Burkholderiaceae_unclassified"
"Bacteria; Proteobacteria; Gammaproteobacteria; Betaproteobacteriales; Burkholderiaceae; Burkholderiaceae_unclassified"
"Bacteria; Proteobacteria; Gammaproteobacteria; Betaproteobacteriales; Burkholderiaceae; Burkholderiaceae_unclassified"
"Bacteria; Proteobacteria; Gammaproteobacteria; Betaproteobacteriales; Burkholderiaceae; Burkholderiaceae_unclassified"
"Bacteria; Proteobacteria; Gammaproteobacteria; Betaproteobacteriales; Burkholderiaceae; Burkholderiaceae_unclassified"
"Bacteria; Proteobacteria; Gammaproteobacteria; Betaproteobacteriales; Burkholderiaceae; Burkholderiaceae_unclassified"
"Bacteria; Proteobacteria; Gammaproteobacteria; Betaproteobacteriales; Burkholderiaceae; Burkholderiaceae_unclassified"
"Bacteria; Proteobacteria; Gammaproteobacteria; Betaproteobacteriales; Burkholderiaceae; Burkholderiaceae_unclassified"
"Bacteria; Proteobacteria; Gammaproteobacteria; Betaproteobacteriales; Burkholderiaceae; Burkholderiaceae_unclassified"
"Bacteria; Proteobacteria; Gammaproteobacteria; Betaproteobacteriales; Burkholderiaceae; Burkholderiaceae_unclassified"
"Bacteria; Proteobacteria; Gammaproteobacteria; Betaproteobacteriales; Burkholderiaceae; Burkholderiaceae_unclassified"
"Bacteria; Proteobacteria; Gammaproteobacteria; Betaproteobacteriales; Burkholderiaceae; Burkholderiaceae_unclassified"
"Bacteria; Proteobacteria; Gammaproteobacteria; Betaproteobacteriales; Burkholderiaceae; Burkholderiaceae_unclassified"
"Bacteria; Proteobacteria; Gammaproteobacteria; Betaproteobacteriales; Burkholderiaceae; Burkholderiaceae_unclassified"
"Bacteria; Proteobacteria; Gammaproteobacteria; Betaproteobacteriales; Burkholderiaceae; Burkholderiaceae_unclassified"
"Bacteria; Proteobacteria; Gammaproteobacteria; Betaproteobacteriales; Burkholderiaceae; Burkholderiaceae_unclassified"
"Bacteria; Proteobacteria; Gammaproteobacteria; Betaproteobacteriales; Burkholderiaceae; Thiomonas"
"Bacteria; Proteobacteria; Gammaproteobacteria; Betaproteobacteriales; Burkholderiaceae; Thiomonas"
"Bacteria; Proteobacteria; Gammaproteobacteria; Betaproteobacteriales; Burkholderiaceae; Thiomonas"
"Bacteria; Proteobacteria; Gammaproteobacteria; Betaproteobacteriales; Burkholderiaceae; Thiomonas"
"Bacteria; Proteobacteria; Gammaproteobacteria; Betaproteobacteriales; Burkholderiaceae; Thiomonas"
"Bacteria; Proteobacteria; Gammaproteobacteria; Betaproteobacteriales; Burkholderiaceae; Thiomonas"
"Bacteria; Proteobacteria; Gammaproteobacteria; Betaproteobacteriales; Burkholderiaceae; Thiomonas"
"Bacteria; Proteobacteria; Gammaproteobacteria; Betaproteobacteriales; Burkholderiaceae; Thiomonas"
"Bacteria; Proteobacteria; Gammaproteobacteria; Betaproteobacteriales; Burkholderiaceae; Thiomonas"
"Bacteria; Proteobacteria; Gammaproteobacteria; Betaproteobacteriales; Burkholderiaceae; Thiomonas"
"Bacteria; Proteobacteria; Gammaproteobacteria; Betaproteobacteriales; Burkholderiaceae; Thiomonas"
"Bacteria; Proteobacteria; Gammaproteobacteria; Betaproteobacteriales; Burkholderiaceae; Thiomonas"
# sulfate_respiration (170 records):
"Bacteria; Firmicutes; Clostridia; Clostridiales; Peptococcaceae; Desulfosporosinus"
"Bacteria; Proteobacteria; Deltaproteobacteria; Desulfarculales; Desulfarculaceae; Desulfarculaceae_unclassified"
"Bacteria; Proteobacteria; Deltaproteobacteria; Desulfarculales; Desulfarculaceae; Desulfarculus"
"Bacteria; Proteobacteria; Deltaproteobacteria; Desulfarculales; Desulfarculaceae; Desulfatiglans"
"Bacteria; Proteobacteria; Deltaproteobacteria; Desulfobacterales; Desulfobacteraceae; Desulfatiferula"
"Bacteria; Proteobacteria; Deltaproteobacteria; Desulfobacterales; Desulfobacteraceae; Desulfatiferula"
"Bacteria; Proteobacteria; Deltaproteobacteria; Desulfobacterales; Desulfobacteraceae; Desulfatitalea"
"Bacteria; Proteobacteria; Deltaproteobacteria; Desulfobacterales; Desulfobacteraceae; Desulfobacter"
"Bacteria; Proteobacteria; Deltaproteobacteria; Desulfobacterales; Desulfobacteraceae; Desulfobacter"
"Bacteria; Proteobacteria; Deltaproteobacteria; Desulfobacterales; Desulfobacteraceae; Desulfobacter"
"Bacteria; Proteobacteria; Deltaproteobacteria; Desulfobacterales; Desulfobacteraceae; Desulfobacter"
"Bacteria; Proteobacteria; Deltaproteobacteria; Desulfobacterales; Desulfobacteraceae; Desulfobacter"
"Bacteria; Proteobacteria; Deltaproteobacteria; Desulfobacterales; Desulfobacteraceae; Desulfobacter"
"Bacteria; Proteobacteria; Deltaproteobacteria; Desulfobacterales; Desulfobacteraceae; Desulfobacteraceae_unclassified"
"Bacteria; Proteobacteria; Deltaproteobacteria; Desulfobacterales; Desulfobacteraceae; Desulfobacteraceae_unclassified"
"Bacteria; Proteobacteria; Deltaproteobacteria; Desulfobacterales; Desulfobacteraceae; Desulfobacteraceae_unclassified"
"Bacteria; Proteobacteria; Deltaproteobacteria; Desulfobacterales; Desulfobacteraceae; Desulfobacteraceae_unclassified"
"Bacteria; Proteobacteria; Deltaproteobacteria; Desulfobacterales; Desulfobacteraceae; Desulfobacteraceae_unclassified"
"Bacteria; Proteobacteria; Deltaproteobacteria; Desulfobacterales; Desulfobacteraceae; Desulfobacteraceae_unclassified"
"Bacteria; Proteobacteria; Deltaproteobacteria; Desulfobacterales; Desulfobacteraceae; Desulfobacteraceae_unclassified"
"Bacteria; Proteobacteria; Deltaproteobacteria; Desulfobacterales; Desulfobacteraceae; Desulfobacteraceae_unclassified"
"Bacteria; Proteobacteria; Deltaproteobacteria; Desulfobacterales; Desulfobacteraceae; Desulfobacteraceae_unclassified"
"Bacteria; Proteobacteria; Deltaproteobacteria; Desulfobacterales; Desulfobacteraceae; Desulfobacteraceae_unclassified"
"Bacteria; Proteobacteria; Deltaproteobacteria; Desulfobacterales; Desulfobacteraceae; Desulfobacteraceae_unclassified"
"Bacteria; Proteobacteria; Deltaproteobacteria; Desulfobacterales; Desulfobacteraceae; Desulfobacteraceae_unclassified"
"Bacteria; Proteobacteria; Deltaproteobacteria; Desulfobacterales; Desulfobacteraceae; Desulfobacteraceae_unclassified"
"Bacteria; Proteobacteria; Deltaproteobacteria; Desulfobacterales; Desulfobacteraceae; uncultured"
"Bacteria; Proteobacteria; Deltaproteobacteria; Desulfobacterales; Desulfobacteraceae; uncultured"
"Bacteria; Proteobacteria; Deltaproteobacteria; Desulfobacterales; Desulfobulbaceae; Desulfobulbaceae_unclassified"
"Bacteria; Proteobacteria; Deltaproteobacteria; Desulfobacterales; Desulfobulbaceae; Desulfobulbaceae_unclassified"
"Bacteria; Proteobacteria; Deltaproteobacteria; Desulfobacterales; Desulfobulbaceae; Desulfobulbaceae_unclassified"
"Bacteria; Proteobacteria; Deltaproteobacteria; Desulfobacterales; Desulfobulbaceae; Desulfobulbaceae_unclassified"
"Bacteria; Proteobacteria; Deltaproteobacteria; Desulfobacterales; Desulfobulbaceae; Desulfobulbaceae_unclassified"
"Bacteria; Proteobacteria; Deltaproteobacteria; Desulfobacterales; Desulfobulbaceae; Desulfobulbaceae_unclassified"
"Bacteria; Proteobacteria; Deltaproteobacteria; Desulfobacterales; Desulfobulbaceae; Desulfobulbaceae_unclassified"
"Bacteria; Proteobacteria; Deltaproteobacteria; Desulfobacterales; Desulfobulbaceae; Desulfobulbus"
"Bacteria; Proteobacteria; Deltaproteobacteria; Desulfobacterales; Desulfobulbaceae; Desulfobulbus"
"Bacteria; Proteobacteria; Deltaproteobacteria; Desulfobacterales; Desulfobulbaceae; Desulfobulbus"
"Bacteria; Proteobacteria; Deltaproteobacteria; Desulfobacterales; Desulfobulbaceae; Desulfobulbus"
"Bacteria; Proteobacteria; Deltaproteobacteria; Desulfobacterales; Desulfobulbaceae; Desulfobulbus"
"Bacteria; Proteobacteria; Deltaproteobacteria; Desulfobacterales; Desulfobulbaceae; Desulfobulbus"
"Bacteria; Proteobacteria; Deltaproteobacteria; Desulfobacterales; Desulfobulbaceae; Desulfobulbus"
"Bacteria; Proteobacteria; Deltaproteobacteria; Desulfobacterales; Desulfobulbaceae; Desulfobulbus"
"Bacteria; Proteobacteria; Deltaproteobacteria; Desulfobacterales; Desulfobulbaceae; Desulfobulbus"
"Bacteria; Proteobacteria; Deltaproteobacteria; Desulfobacterales; Desulfobulbaceae; Desulfobulbus"
"Bacteria; Proteobacteria; Deltaproteobacteria; Desulfobacterales; Desulfobulbaceae; Desulfobulbus"
"Bacteria; Proteobacteria; Deltaproteobacteria; Desulfobacterales; Desulfobulbaceae; Desulfobulbus"
"Bacteria; Proteobacteria; Deltaproteobacteria; Desulfobacterales; Desulfobulbaceae; Desulfobulbus"
"Bacteria; Proteobacteria; Deltaproteobacteria; Desulfobacterales; Desulfobulbaceae; Desulfobulbus"
"Bacteria; Proteobacteria; Deltaproteobacteria; Desulfobacterales; Desulfobulbaceae; Desulfobulbus"
"Bacteria; Proteobacteria; Deltaproteobacteria; Desulfobacterales; Desulfobulbaceae; Desulfobulbus"
"Bacteria; Proteobacteria; Deltaproteobacteria; Desulfobacterales; Desulfobulbaceae; Desulfocapsa"
"Bacteria; Proteobacteria; Deltaproteobacteria; Desulfobacterales; Desulfobulbaceae; Desulfurivibrio"
"Bacteria; Proteobacteria; Deltaproteobacteria; Desulfobacterales; Desulfobulbaceae; Desulfurivibrio"
"Bacteria; Proteobacteria; Deltaproteobacteria; Desulfobacterales; Desulfobulbaceae; Desulfurivibrio"
"Bacteria; Proteobacteria; Deltaproteobacteria; Desulfobacterales; Desulfobulbaceae; Desulfurivibrio"
"Bacteria; Proteobacteria; Deltaproteobacteria; Desulfobacterales; Desulfobulbaceae; Desulfurivibrio"
"Bacteria; Proteobacteria; Deltaproteobacteria; Desulfovibrionales; Desulfomicrobiaceae; Desulfomicrobium"
"Bacteria; Proteobacteria; Deltaproteobacteria; Desulfovibrionales; Desulfomicrobiaceae; Desulfomicrobium"
"Bacteria; Proteobacteria; Deltaproteobacteria; Desulfovibrionales; Desulfomicrobiaceae; Desulfomicrobium"
"Bacteria; Proteobacteria; Deltaproteobacteria; Desulfovibrionales; Desulfomicrobiaceae; Desulfomicrobium"
"Bacteria; Proteobacteria; Deltaproteobacteria; Desulfovibrionales; Desulfomicrobiaceae; Desulfomicrobium"
"Bacteria; Proteobacteria; Deltaproteobacteria; Desulfovibrionales; Desulfomicrobiaceae; Desulfomicrobium"
"Bacteria; Proteobacteria; Deltaproteobacteria; Desulfovibrionales; Desulfomicrobiaceae; Desulfomicrobium"
"Bacteria; Proteobacteria; Deltaproteobacteria; Desulfovibrionales; Desulfomicrobiaceae; Desulfomicrobium"
"Bacteria; Proteobacteria; Deltaproteobacteria; Desulfovibrionales; Desulfomicrobiaceae; Desulfomicrobium"
"Bacteria; Proteobacteria; Deltaproteobacteria; Desulfovibrionales; Desulfomicrobiaceae; Desulfomicrobium"
"Bacteria; Proteobacteria; Deltaproteobacteria; Desulfovibrionales; Desulfomicrobiaceae; Desulfomicrobium"
"Bacteria; Proteobacteria; Deltaproteobacteria; Desulfovibrionales; Desulfomicrobiaceae; Desulfomicrobium"
"Bacteria; Proteobacteria; Deltaproteobacteria; Desulfovibrionales; Desulfomicrobiaceae; Desulfomicrobium"
"Bacteria; Proteobacteria; Deltaproteobacteria; Desulfovibrionales; Desulfomicrobiaceae; Desulfomicrobium"
"Bacteria; Proteobacteria; Deltaproteobacteria; Desulfovibrionales; Desulfomicrobiaceae; Desulfomicrobium"
"Bacteria; Proteobacteria; Deltaproteobacteria; Desulfovibrionales; Desulfomicrobiaceae; Desulfomicrobium"
"Bacteria; Proteobacteria; Deltaproteobacteria; Desulfovibrionales; Desulfomicrobiaceae; Desulfomicrobium"
"Bacteria; Proteobacteria; Deltaproteobacteria; Desulfovibrionales; Desulfomicrobiaceae; Desulfomicrobium"
"Bacteria; Proteobacteria; Deltaproteobacteria; Desulfovibrionales; Desulfomicrobiaceae; Desulfomicrobium"
"Bacteria; Proteobacteria; Deltaproteobacteria; Desulfovibrionales; Desulfomicrobiaceae; Desulfomicrobium"
"Bacteria; Proteobacteria; Deltaproteobacteria; Desulfovibrionales; Desulfomicrobiaceae; Desulfomicrobium"
"Bacteria; Proteobacteria; Deltaproteobacteria; Desulfovibrionales; Desulfomicrobiaceae; Desulfomicrobium"
"Bacteria; Proteobacteria; Deltaproteobacteria; Desulfovibrionales; Desulfomicrobiaceae; Desulfomicrobium"
"Bacteria; Proteobacteria; Deltaproteobacteria; Desulfovibrionales; Desulfomicrobiaceae; Desulfomicrobium"
"Bacteria; Proteobacteria; Deltaproteobacteria; Desulfovibrionales; Desulfomicrobiaceae; Desulfomicrobium"
"Bacteria; Proteobacteria; Deltaproteobacteria; Desulfovibrionales; Desulfomicrobiaceae; Desulfomicrobium"
"Bacteria; Proteobacteria; Deltaproteobacteria; Desulfovibrionales; Desulfomicrobiaceae; Desulfomicrobium"
"Bacteria; Proteobacteria; Deltaproteobacteria; Desulfovibrionales; Desulfomicrobiaceae; Desulfomicrobium"
"Bacteria; Proteobacteria; Deltaproteobacteria; Desulfovibrionales; Desulfomicrobiaceae; Desulfomicrobium"
"Bacteria; Proteobacteria; Deltaproteobacteria; Desulfovibrionales; Desulfomicrobiaceae; Desulfomicrobium"
"Bacteria; Proteobacteria; Deltaproteobacteria; Desulfovibrionales; Desulfovibrionaceae; Desulfocurvus"
"Bacteria; Proteobacteria; Deltaproteobacteria; Desulfovibrionales; Desulfovibrionaceae; Desulfocurvus"
"Bacteria; Proteobacteria; Deltaproteobacteria; Desulfovibrionales; Desulfovibrionaceae; Desulfocurvus"
"Bacteria; Proteobacteria; Deltaproteobacteria; Desulfovibrionales; Desulfovibrionaceae; Desulfocurvus"
"Bacteria; Proteobacteria; Deltaproteobacteria; Desulfovibrionales; Desulfovibrionaceae; Desulfocurvus"
"Bacteria; Proteobacteria; Deltaproteobacteria; Desulfovibrionales; Desulfovibrionaceae; Desulfocurvus"
"Bacteria; Proteobacteria; Deltaproteobacteria; Desulfovibrionales; Desulfovibrionaceae; Desulfocurvus"
"Bacteria; Proteobacteria; Deltaproteobacteria; Desulfovibrionales; Desulfovibrionaceae; Desulfovibrio"
"Bacteria; Proteobacteria; Deltaproteobacteria; Desulfovibrionales; Desulfovibrionaceae; Desulfovibrio"
"Bacteria; Proteobacteria; Deltaproteobacteria; Desulfovibrionales; Desulfovibrionaceae; Desulfovibrio"
"Bacteria; Proteobacteria; Deltaproteobacteria; Desulfovibrionales; Desulfovibrionaceae; Desulfovibrio"
"Bacteria; Proteobacteria; Deltaproteobacteria; Desulfovibrionales; Desulfovibrionaceae; Desulfovibrio"
"Bacteria; Proteobacteria; Deltaproteobacteria; Desulfovibrionales; Desulfovibrionaceae; Desulfovibrio"
"Bacteria; Proteobacteria; Deltaproteobacteria; Desulfovibrionales; Desulfovibrionaceae; Desulfovibrio"
"Bacteria; Proteobacteria; Deltaproteobacteria; Desulfovibrionales; Desulfovibrionaceae; Desulfovibrio"
"Bacteria; Proteobacteria; Deltaproteobacteria; Desulfovibrionales; Desulfovibrionaceae; Desulfovibrio"
"Bacteria; Proteobacteria; Deltaproteobacteria; Desulfovibrionales; Desulfovibrionaceae; Desulfovibrio"
"Bacteria; Proteobacteria; Deltaproteobacteria; Desulfovibrionales; Desulfovibrionaceae; Desulfovibrio"
"Bacteria; Proteobacteria; Deltaproteobacteria; Desulfovibrionales; Desulfovibrionaceae; Desulfovibrio"
"Bacteria; Proteobacteria; Deltaproteobacteria; Desulfovibrionales; Desulfovibrionaceae; Desulfovibrio"
"Bacteria; Proteobacteria; Deltaproteobacteria; Desulfovibrionales; Desulfovibrionaceae; Desulfovibrio"
"Bacteria; Proteobacteria; Deltaproteobacteria; Desulfovibrionales; Desulfovibrionaceae; Desulfovibrio"
"Bacteria; Proteobacteria; Deltaproteobacteria; Desulfovibrionales; Desulfovibrionaceae; Desulfovibrio"
"Bacteria; Proteobacteria; Deltaproteobacteria; Desulfovibrionales; Desulfovibrionaceae; Desulfovibrio"
"Bacteria; Proteobacteria; Deltaproteobacteria; Desulfovibrionales; Desulfovibrionaceae; Desulfovibrio"
"Bacteria; Proteobacteria; Deltaproteobacteria; Desulfovibrionales; Desulfovibrionaceae; Desulfovibrio"
"Bacteria; Proteobacteria; Deltaproteobacteria; Desulfovibrionales; Desulfovibrionaceae; Desulfovibrio"
"Bacteria; Proteobacteria; Deltaproteobacteria; Desulfovibrionales; Desulfovibrionaceae; Desulfovibrio"
"Bacteria; Proteobacteria; Deltaproteobacteria; Desulfovibrionales; Desulfovibrionaceae; Desulfovibrio"
"Bacteria; Proteobacteria; Deltaproteobacteria; Desulfovibrionales; Desulfovibrionaceae; Desulfovibrio"
"Bacteria; Proteobacteria; Deltaproteobacteria; Desulfovibrionales; Desulfovibrionaceae; Desulfovibrio"
"Bacteria; Proteobacteria; Deltaproteobacteria; Desulfovibrionales; Desulfovibrionaceae; Desulfovibrio"
"Bacteria; Proteobacteria; Deltaproteobacteria; Desulfovibrionales; Desulfovibrionaceae; Desulfovibrio"
"Bacteria; Proteobacteria; Deltaproteobacteria; Desulfovibrionales; Desulfovibrionaceae; Desulfovibrio"
"Bacteria; Proteobacteria; Deltaproteobacteria; Desulfovibrionales; Desulfovibrionaceae; Desulfovibrio"
"Bacteria; Proteobacteria; Deltaproteobacteria; Desulfovibrionales; Desulfovibrionaceae; Desulfovibrio"
"Bacteria; Proteobacteria; Deltaproteobacteria; Desulfovibrionales; Desulfovibrionaceae; Desulfovibrio"
"Bacteria; Proteobacteria; Deltaproteobacteria; Desulfovibrionales; Desulfovibrionaceae; Desulfovibrio"
"Bacteria; Proteobacteria; Deltaproteobacteria; Desulfovibrionales; Desulfovibrionaceae; Desulfovibrio"
"Bacteria; Proteobacteria; Deltaproteobacteria; Desulfovibrionales; Desulfovibrionaceae; Desulfovibrio"
"Bacteria; Proteobacteria; Deltaproteobacteria; Desulfovibrionales; Desulfovibrionaceae; Desulfovibrionaceae_unclassified"
"Bacteria; Proteobacteria; Deltaproteobacteria; Desulfovibrionales; Desulfovibrionaceae; Desulfovibrionaceae_unclassified"
"Bacteria; Proteobacteria; Deltaproteobacteria; Desulfovibrionales; Desulfovibrionaceae; Desulfovibrionaceae_unclassified"
"Bacteria; Proteobacteria; Deltaproteobacteria; Desulfovibrionales; Desulfovibrionaceae; Desulfovibrionaceae_unclassified"
"Bacteria; Proteobacteria; Deltaproteobacteria; Desulfovibrionales; Desulfovibrionaceae; Desulfovibrionaceae_unclassified"
"Bacteria; Proteobacteria; Deltaproteobacteria; Desulfovibrionales; Desulfovibrionaceae; Desulfovibrionaceae_unclassified"
"Bacteria; Proteobacteria; Deltaproteobacteria; Desulfovibrionales; Desulfovibrionaceae; Desulfovibrionaceae_unclassified"
"Bacteria; Proteobacteria; Deltaproteobacteria; Desulfovibrionales; Desulfovibrionaceae; Desulfovibrionaceae_unclassified"
"Bacteria; Proteobacteria; Deltaproteobacteria; Desulfovibrionales; Desulfovibrionaceae; Desulfovibrionaceae_unclassified"
"Bacteria; Proteobacteria; Deltaproteobacteria; Desulfovibrionales; Desulfovibrionaceae; Desulfovibrionaceae_unclassified"
"Bacteria; Proteobacteria; Deltaproteobacteria; Desulfovibrionales; Desulfovibrionaceae; Desulfovibrionaceae_unclassified"
"Bacteria; Proteobacteria; Deltaproteobacteria; Desulfovibrionales; Desulfovibrionaceae; Desulfovibrionaceae_unclassified"
"Bacteria; Proteobacteria; Deltaproteobacteria; Desulfovibrionales; Desulfovibrionaceae; Desulfovibrionaceae_unclassified"
"Bacteria; Proteobacteria; Deltaproteobacteria; Desulfovibrionales; Desulfovibrionaceae; Desulfovibrionaceae_unclassified"
"Bacteria; Proteobacteria; Deltaproteobacteria; Desulfovibrionales; Desulfovibrionaceae; Desulfovibrionaceae_unclassified"
"Bacteria; Proteobacteria; Deltaproteobacteria; Desulfovibrionales; Desulfovibrionaceae; Desulfovibrionaceae_unclassified"
"Bacteria; Proteobacteria; Deltaproteobacteria; Desulfovibrionales; Desulfovibrionaceae; Desulfovibrionaceae_unclassified"
"Bacteria; Proteobacteria; Deltaproteobacteria; Desulfovibrionales; Desulfovibrionaceae; Desulfovibrionaceae_unclassified"
"Bacteria; Proteobacteria; Deltaproteobacteria; Desulfovibrionales; Desulfovibrionaceae; Desulfovibrionaceae_unclassified"
"Bacteria; Proteobacteria; Deltaproteobacteria; Desulfovibrionales; Desulfovibrionaceae; Desulfovibrionaceae_unclassified"
"Bacteria; Proteobacteria; Deltaproteobacteria; Desulfovibrionales; Desulfovibrionaceae; Desulfovibrionaceae_unclassified"
"Bacteria; Proteobacteria; Deltaproteobacteria; Desulfovibrionales; Desulfovibrionaceae; Desulfovibrionaceae_unclassified"
"Bacteria; Proteobacteria; Deltaproteobacteria; Desulfovibrionales; Desulfovibrionaceae; Desulfovibrionaceae_unclassified"
"Bacteria; Proteobacteria; Deltaproteobacteria; Desulfovibrionales; Desulfovibrionaceae; Desulfovibrionaceae_unclassified"
"Bacteria; Proteobacteria; Deltaproteobacteria; Desulfovibrionales; Desulfovibrionaceae; Desulfovibrionaceae_unclassified"
"Bacteria; Proteobacteria; Deltaproteobacteria; Desulfovibrionales; Desulfovibrionaceae; Desulfovibrionaceae_unclassified"
"Bacteria; Proteobacteria; Deltaproteobacteria; Desulfovibrionales; Desulfovibrionaceae; Desulfovibrionaceae_unclassified"
"Bacteria; Proteobacteria; Deltaproteobacteria; Desulfovibrionales; Desulfovibrionaceae; Desulfovibrionaceae_unclassified"
"Bacteria; Proteobacteria; Deltaproteobacteria; Desulfovibrionales; Desulfovibrionaceae; Desulfovibrionaceae_unclassified"
"Bacteria; Proteobacteria; Deltaproteobacteria; Desulfovibrionales; Desulfovibrionaceae; Desulfovibrionaceae_unclassified"
"Bacteria; Proteobacteria; Deltaproteobacteria; Desulfovibrionales; Desulfovibrionaceae; Desulfovibrionaceae_unclassified"
"Bacteria; Proteobacteria; Deltaproteobacteria; Desulfovibrionales; Desulfovibrionaceae; Desulfovibrionaceae_unclassified"
"Bacteria; Proteobacteria; Deltaproteobacteria; Desulfovibrionales; Desulfovibrionaceae; Desulfovibrionaceae_unclassified"
"Bacteria; Proteobacteria; Deltaproteobacteria; Desulfovibrionales; Desulfovibrionaceae; Desulfovibrionaceae_unclassified"
"Bacteria; Proteobacteria; Deltaproteobacteria; Desulfovibrionales; Desulfovibrionaceae; Desulfovibrionaceae_unclassified"
"Bacteria; Proteobacteria; Deltaproteobacteria; Desulfovibrionales; Desulfovibrionaceae; Desulfovibrionaceae_unclassified"
"Bacteria; Proteobacteria; Deltaproteobacteria; Desulfovibrionales; Desulfovibrionaceae; Desulfovibrionaceae_unclassified"
"Bacteria; Proteobacteria; Deltaproteobacteria; Desulfovibrionales; Desulfovibrionaceae; Desulfovibrionaceae_unclassified"
"Bacteria; Proteobacteria; Deltaproteobacteria; Desulfovibrionales; Desulfovibrionaceae; Desulfovibrionaceae_unclassified"
"Bacteria; Proteobacteria; Deltaproteobacteria; Desulfovibrionales; Desulfovibrionaceae; Desulfovibrionaceae_unclassified"
"Bacteria; Proteobacteria; Deltaproteobacteria; Desulfovibrionales; Desulfovibrionaceae; Desulfovibrionaceae_unclassified"
"Bacteria; Proteobacteria; Deltaproteobacteria; Syntrophobacterales; Syntrophaceae; Syntrophus"
"Bacteria; Proteobacteria; Gammaproteobacteria; Betaproteobacteriales; Rhodocyclaceae; Dechloromonas"
# sulfur_respiration (81 records):
"Bacteria; Epsilonbacteraeota; Campylobacteria; Campylobacterales; Sulfurospirillaceae; Sulfurospirillum"
"Bacteria; Epsilonbacteraeota; Campylobacteria; Campylobacterales; Sulfurospirillaceae; Sulfurospirillum"
"Bacteria; Epsilonbacteraeota; Campylobacteria; Campylobacterales; Sulfurospirillaceae; Sulfurospirillum"
"Bacteria; Epsilonbacteraeota; Campylobacteria; Campylobacterales; Sulfurospirillaceae; Sulfurospirillum"
"Bacteria; Epsilonbacteraeota; Campylobacteria; Campylobacterales; Sulfurospirillaceae; Sulfurospirillum"
"Bacteria; Epsilonbacteraeota; Campylobacteria; Campylobacterales; Sulfurospirillaceae; Sulfurospirillum"
"Bacteria; Epsilonbacteraeota; Campylobacteria; Campylobacterales; Sulfurospirillaceae; Sulfurospirillum"
"Bacteria; Epsilonbacteraeota; Campylobacteria; Campylobacterales; Sulfurospirillaceae; Sulfurospirillum"
"Bacteria; Epsilonbacteraeota; Campylobacteria; Campylobacterales; Sulfurospirillaceae; Sulfurospirillum"
"Bacteria; Epsilonbacteraeota; Campylobacteria; Campylobacterales; Sulfurospirillaceae; Sulfurospirillum"
"Bacteria; Epsilonbacteraeota; Campylobacteria; Campylobacterales; Sulfurospirillaceae; Sulfurospirillum"
"Bacteria; Epsilonbacteraeota; Campylobacteria; Campylobacterales; Sulfurospirillaceae; Sulfurospirillum"
"Bacteria; Epsilonbacteraeota; Campylobacteria; Campylobacterales; Sulfurospirillaceae; Sulfurospirillum"
"Bacteria; Epsilonbacteraeota; Campylobacteria; Campylobacterales; Sulfurospirillaceae; Sulfurospirillum"
"Bacteria; Epsilonbacteraeota; Campylobacteria; Campylobacterales; Sulfurospirillaceae; Sulfurospirillum"
"Bacteria; Epsilonbacteraeota; Campylobacteria; Campylobacterales; Sulfurospirillaceae; Sulfurospirillum"
"Bacteria; Epsilonbacteraeota; Campylobacteria; Campylobacterales; Sulfurospirillaceae; Sulfurospirillum"
"Bacteria; Epsilonbacteraeota; Campylobacteria; Campylobacterales; Sulfurospirillaceae; Sulfurospirillum"
"Bacteria; Epsilonbacteraeota; Campylobacteria; Campylobacterales; Sulfurospirillaceae; Sulfurospirillum"
"Bacteria; Epsilonbacteraeota; Campylobacteria; Campylobacterales; Sulfurospirillaceae; Sulfurospirillum"
"Bacteria; Epsilonbacteraeota; Campylobacteria; Campylobacterales; Sulfurospirillaceae; Sulfurospirillum"
"Bacteria; Epsilonbacteraeota; Campylobacteria; Campylobacterales; Sulfurospirillaceae; Sulfurospirillum"
"Bacteria; Epsilonbacteraeota; Campylobacteria; Campylobacterales; Sulfurospirillaceae; Sulfurospirillum"
"Bacteria; Epsilonbacteraeota; Campylobacteria; Campylobacterales; Sulfurospirillaceae; Sulfurospirillum"
"Bacteria; Epsilonbacteraeota; Campylobacteria; Campylobacterales; Sulfurospirillaceae; Sulfurospirillum"
"Bacteria; Epsilonbacteraeota; Campylobacteria; Campylobacterales; Sulfurospirillaceae; Sulfurospirillum"
"Bacteria; Epsilonbacteraeota; Campylobacteria; Campylobacterales; Sulfurospirillaceae; Sulfurospirillum"
"Bacteria; Epsilonbacteraeota; Campylobacteria; Campylobacterales; Sulfurospirillaceae; Sulfurospirillum"
"Bacteria; Epsilonbacteraeota; Campylobacteria; Campylobacterales; Sulfurospirillaceae; Sulfurospirillum"
"Bacteria; Epsilonbacteraeota; Campylobacteria; Campylobacterales; Sulfurospirillaceae; Sulfurospirillum"
"Bacteria; Epsilonbacteraeota; Campylobacteria; Campylobacterales; Sulfurospirillaceae; Sulfurospirillum"
"Bacteria; Epsilonbacteraeota; Campylobacteria; Campylobacterales; Sulfurospirillaceae; Sulfurospirillum"
"Bacteria; Epsilonbacteraeota; Campylobacteria; Campylobacterales; Sulfurospirillaceae; Sulfurospirillum"
"Bacteria; Epsilonbacteraeota; Campylobacteria; Campylobacterales; Sulfurospirillaceae; Sulfurospirillum"
"Bacteria; Epsilonbacteraeota; Campylobacteria; Campylobacterales; Sulfurospirillaceae; Sulfurospirillum"
"Bacteria; Epsilonbacteraeota; Campylobacteria; Campylobacterales; Sulfurospirillaceae; Sulfurospirillum"
"Bacteria; Epsilonbacteraeota; Campylobacteria; Campylobacterales; Sulfurospirillaceae; Sulfurospirillum"
"Bacteria; Epsilonbacteraeota; Campylobacteria; Campylobacterales; Sulfurospirillaceae; Sulfurospirillum"
"Bacteria; Epsilonbacteraeota; Campylobacteria; Campylobacterales; Sulfurospirillaceae; Sulfurospirillum"
"Bacteria; Epsilonbacteraeota; Campylobacteria; Campylobacterales; Sulfurospirillaceae; Sulfurospirillum"
"Bacteria; Epsilonbacteraeota; Campylobacteria; Campylobacterales; Sulfurospirillaceae; Sulfurospirillum"
"Bacteria; Epsilonbacteraeota; Campylobacteria; Campylobacterales; Sulfurospirillaceae; Sulfurospirillum"
"Bacteria; Epsilonbacteraeota; Campylobacteria; Campylobacterales; Sulfurospirillaceae; Sulfurospirillum"
"Bacteria; Epsilonbacteraeota; Campylobacteria; Campylobacterales; Sulfurospirillaceae; Sulfurospirillum"
"Bacteria; Epsilonbacteraeota; Campylobacteria; Campylobacterales; Sulfurospirillaceae; Sulfurospirillum"
"Bacteria; Epsilonbacteraeota; Campylobacteria; Campylobacterales; Sulfurospirillaceae; Sulfurospirillum"
"Bacteria; Epsilonbacteraeota; Campylobacteria; Campylobacterales; Sulfurospirillaceae; Sulfurospirillum"
"Bacteria; Epsilonbacteraeota; Campylobacteria; Campylobacterales; Sulfurospirillaceae; Sulfurospirillum"
"Bacteria; Epsilonbacteraeota; Campylobacteria; Campylobacterales; Sulfurospirillaceae; Sulfurospirillum"
"Bacteria; Epsilonbacteraeota; Campylobacteria; Campylobacterales; Sulfurospirillaceae; Sulfurospirillum"
"Bacteria; Epsilonbacteraeota; Campylobacteria; Campylobacterales; Sulfurospirillaceae; Sulfurospirillum"
"Bacteria; Epsilonbacteraeota; Campylobacteria; Campylobacterales; Sulfurospirillaceae; Sulfurospirillum"
"Bacteria; Epsilonbacteraeota; Campylobacteria; Campylobacterales; Sulfurospirillaceae; Sulfurospirillum"
"Bacteria; Epsilonbacteraeota; Campylobacteria; Campylobacterales; Sulfurospirillaceae; Sulfurospirillum"
"Bacteria; Epsilonbacteraeota; Campylobacteria; Campylobacterales; Sulfurospirillaceae; Sulfurospirillum"
"Bacteria; Epsilonbacteraeota; Campylobacteria; Campylobacterales; Sulfurospirillaceae; Sulfurospirillum"
"Bacteria; Epsilonbacteraeota; Campylobacteria; Campylobacterales; Sulfurospirillaceae; Sulfurospirillum"
"Bacteria; Epsilonbacteraeota; Campylobacteria; Campylobacterales; Sulfurospirillaceae; Sulfurospirillum"
"Bacteria; Epsilonbacteraeota; Campylobacteria; Campylobacterales; Sulfurospirillaceae; Sulfurospirillum"
"Bacteria; Epsilonbacteraeota; Campylobacteria; Campylobacterales; Sulfurospirillaceae; Sulfurospirillum"
"Bacteria; Epsilonbacteraeota; Campylobacteria; Campylobacterales; Sulfurospirillaceae; Sulfurospirillum"
"Bacteria; Epsilonbacteraeota; Campylobacteria; Campylobacterales; Sulfurospirillaceae; Sulfurospirillum"
"Bacteria; Epsilonbacteraeota; Campylobacteria; Campylobacterales; Sulfurospirillaceae; Sulfurospirillum"
"Bacteria; Epsilonbacteraeota; Campylobacteria; Campylobacterales; Sulfurospirillaceae; Sulfurospirillum"
"Bacteria; Epsilonbacteraeota; Campylobacteria; Campylobacterales; Sulfurospirillaceae; Sulfurospirillum"
"Bacteria; Epsilonbacteraeota; Campylobacteria; Campylobacterales; Sulfurospirillaceae; Sulfurospirillum"
"Bacteria; Epsilonbacteraeota; Campylobacteria; Campylobacterales; Sulfurospirillaceae; Sulfurospirillum"
"Bacteria; Epsilonbacteraeota; Campylobacteria; Campylobacterales; Sulfurospirillaceae; Sulfurospirillum"
"Bacteria; Epsilonbacteraeota; Campylobacteria; Campylobacterales; Sulfurospirillaceae; Sulfurospirillum"
"Bacteria; Epsilonbacteraeota; Campylobacteria; Campylobacterales; Sulfurospirillaceae; Sulfurospirillum"
"Bacteria; Firmicutes; Clostridia; Clostridiales; Peptococcaceae; Desulfosporosinus"
"Bacteria; Proteobacteria; Deltaproteobacteria; Desulfuromonadales; Desulfuromonadaceae; Desulfuromonas"
"Bacteria; Proteobacteria; Deltaproteobacteria; Desulfuromonadales; Desulfuromonadaceae; Desulfuromonas"
"Bacteria; Proteobacteria; Deltaproteobacteria; Desulfuromonadales; Desulfuromonadaceae; Desulfuromonas"
"Bacteria; Proteobacteria; Deltaproteobacteria; Desulfuromonadales; Desulfuromonadaceae; Desulfuromonas"
"Bacteria; Proteobacteria; Deltaproteobacteria; Desulfuromonadales; Desulfuromonadaceae; Desulfuromonas"
"Bacteria; Proteobacteria; Deltaproteobacteria; Desulfuromonadales; Desulfuromonadaceae; Desulfuromonas"
"Bacteria; Proteobacteria; Deltaproteobacteria; Desulfuromonadales; Desulfuromonadaceae; Desulfuromonas"
"Bacteria; Proteobacteria; Deltaproteobacteria; Desulfuromonadales; Desulfuromonadaceae; Desulfuromonas"
"Bacteria; Proteobacteria; Deltaproteobacteria; Desulfuromonadales; Desulfuromonadaceae; Desulfuromonas"
"Bacteria; Proteobacteria; Deltaproteobacteria; Desulfuromonadales; Desulfuromonadaceae; Desulfuromonas"
# dark_sulfite_oxidation (131 records):
"Bacteria; Epsilonbacteraeota; Campylobacteria; Campylobacterales; Thiovulaceae; Sulfuricurvum"
"Bacteria; Epsilonbacteraeota; Campylobacteria; Campylobacterales; Thiovulaceae; Sulfuricurvum"
"Bacteria; Epsilonbacteraeota; Campylobacteria; Campylobacterales; Thiovulaceae; Sulfuricurvum"
"Bacteria; Epsilonbacteraeota; Campylobacteria; Campylobacterales; Thiovulaceae; Sulfuricurvum"
"Bacteria; Epsilonbacteraeota; Campylobacteria; Campylobacterales; Thiovulaceae; Sulfuricurvum"
"Bacteria; Epsilonbacteraeota; Campylobacteria; Campylobacterales; Thiovulaceae; Sulfuricurvum"
"Bacteria; Epsilonbacteraeota; Campylobacteria; Campylobacterales; Thiovulaceae; Sulfuricurvum"
"Bacteria; Epsilonbacteraeota; Campylobacteria; Campylobacterales; Thiovulaceae; Sulfuricurvum"
"Bacteria; Epsilonbacteraeota; Campylobacteria; Campylobacterales; Thiovulaceae; Sulfuricurvum"
"Bacteria; Epsilonbacteraeota; Campylobacteria; Campylobacterales; Thiovulaceae; Sulfuricurvum"
"Bacteria; Epsilonbacteraeota; Campylobacteria; Campylobacterales; Thiovulaceae; Sulfuricurvum"
"Bacteria; Epsilonbacteraeota; Campylobacteria; Campylobacterales; Thiovulaceae; Sulfuricurvum"
"Bacteria; Epsilonbacteraeota; Campylobacteria; Campylobacterales; Thiovulaceae; Sulfuricurvum"
"Bacteria; Epsilonbacteraeota; Campylobacteria; Campylobacterales; Thiovulaceae; Sulfuricurvum"
"Bacteria; Epsilonbacteraeota; Campylobacteria; Campylobacterales; Thiovulaceae; Sulfuricurvum"
"Bacteria; Epsilonbacteraeota; Campylobacteria; Campylobacterales; Thiovulaceae; Sulfuricurvum"
"Bacteria; Epsilonbacteraeota; Campylobacteria; Campylobacterales; Thiovulaceae; Sulfuricurvum"
"Bacteria; Epsilonbacteraeota; Campylobacteria; Campylobacterales; Thiovulaceae; Sulfuricurvum"
"Bacteria; Epsilonbacteraeota; Campylobacteria; Campylobacterales; Thiovulaceae; Sulfuricurvum"
"Bacteria; Epsilonbacteraeota; Campylobacteria; Campylobacterales; Thiovulaceae; Sulfuricurvum"
"Bacteria; Epsilonbacteraeota; Campylobacteria; Campylobacterales; Thiovulaceae; Sulfuricurvum"
"Bacteria; Epsilonbacteraeota; Campylobacteria; Campylobacterales; Thiovulaceae; Sulfuricurvum"
"Bacteria; Epsilonbacteraeota; Campylobacteria; Campylobacterales; Thiovulaceae; Sulfuricurvum"
"Bacteria; Epsilonbacteraeota; Campylobacteria; Campylobacterales; Thiovulaceae; Sulfuricurvum"
"Bacteria; Epsilonbacteraeota; Campylobacteria; Campylobacterales; Thiovulaceae; Sulfuricurvum"
"Bacteria; Epsilonbacteraeota; Campylobacteria; Campylobacterales; Thiovulaceae; Sulfuricurvum"
"Bacteria; Epsilonbacteraeota; Campylobacteria; Campylobacterales; Thiovulaceae; Sulfuricurvum"
"Bacteria; Epsilonbacteraeota; Campylobacteria; Campylobacterales; Thiovulaceae; Sulfuricurvum"
"Bacteria; Epsilonbacteraeota; Campylobacteria; Campylobacterales; Thiovulaceae; Sulfuricurvum"
"Bacteria; Epsilonbacteraeota; Campylobacteria; Campylobacterales; Thiovulaceae; Sulfuricurvum"
"Bacteria; Epsilonbacteraeota; Campylobacteria; Campylobacterales; Thiovulaceae; Sulfuricurvum"
"Bacteria; Epsilonbacteraeota; Campylobacteria; Campylobacterales; Thiovulaceae; Sulfuricurvum"
"Bacteria; Epsilonbacteraeota; Campylobacteria; Campylobacterales; Thiovulaceae; Sulfuricurvum"
"Bacteria; Epsilonbacteraeota; Campylobacteria; Campylobacterales; Thiovulaceae; Sulfuricurvum"
"Bacteria; Epsilonbacteraeota; Campylobacteria; Campylobacterales; Thiovulaceae; Sulfuricurvum"
"Bacteria; Epsilonbacteraeota; Campylobacteria; Campylobacterales; Thiovulaceae; Sulfuricurvum"
"Bacteria; Epsilonbacteraeota; Campylobacteria; Campylobacterales; Thiovulaceae; Sulfuricurvum"
"Bacteria; Epsilonbacteraeota; Campylobacteria; Campylobacterales; Thiovulaceae; Sulfuricurvum"
"Bacteria; Epsilonbacteraeota; Campylobacteria; Campylobacterales; Thiovulaceae; Sulfuricurvum"
"Bacteria; Epsilonbacteraeota; Campylobacteria; Campylobacterales; Thiovulaceae; Sulfuricurvum"
"Bacteria; Epsilonbacteraeota; Campylobacteria; Campylobacterales; Thiovulaceae; Sulfuricurvum"
"Bacteria; Epsilonbacteraeota; Campylobacteria; Campylobacterales; Thiovulaceae; Sulfuricurvum"
"Bacteria; Epsilonbacteraeota; Campylobacteria; Campylobacterales; Thiovulaceae; Sulfuricurvum"
"Bacteria; Epsilonbacteraeota; Campylobacteria; Campylobacterales; Thiovulaceae; Sulfuricurvum"
"Bacteria; Epsilonbacteraeota; Campylobacteria; Campylobacterales; Thiovulaceae; Sulfuricurvum"
"Bacteria; Epsilonbacteraeota; Campylobacteria; Campylobacterales; Thiovulaceae; Sulfurimonas"
"Bacteria; Epsilonbacteraeota; Campylobacteria; Campylobacterales; Thiovulaceae; Sulfurimonas"
"Bacteria; Epsilonbacteraeota; Campylobacteria; Campylobacterales; Thiovulaceae; Sulfurimonas"
"Bacteria; Epsilonbacteraeota; Campylobacteria; Campylobacterales; Thiovulaceae; Sulfurimonas"
"Bacteria; Epsilonbacteraeota; Campylobacteria; Campylobacterales; Thiovulaceae; Sulfurimonas"
"Bacteria; Epsilonbacteraeota; Campylobacteria; Campylobacterales; Thiovulaceae; Thiovulaceae_unclassified"
"Bacteria; Epsilonbacteraeota; Campylobacteria; Campylobacterales; Thiovulaceae; Thiovulaceae_unclassified"
"Bacteria; Epsilonbacteraeota; Campylobacteria; Campylobacterales; Thiovulaceae; Thiovulaceae_unclassified"
"Bacteria; Epsilonbacteraeota; Campylobacteria; Campylobacterales; Thiovulaceae; Thiovulaceae_unclassified"
"Bacteria; Epsilonbacteraeota; Campylobacteria; Campylobacterales; Thiovulaceae; Thiovulaceae_unclassified"
"Bacteria; Proteobacteria; Gammaproteobacteria; Betaproteobacteriales; Burkholderiaceae; Burkholderia-Caballeronia-Paraburkholderia"
"Bacteria; Proteobacteria; Gammaproteobacteria; Betaproteobacteriales; Burkholderiaceae; Burkholderia-Caballeronia-Paraburkholderia"
"Bacteria; Proteobacteria; Gammaproteobacteria; Betaproteobacteriales; Burkholderiaceae; Burkholderia-Caballeronia-Paraburkholderia"
"Bacteria; Proteobacteria; Gammaproteobacteria; Betaproteobacteriales; Burkholderiaceae; Burkholderia-Caballeronia-Paraburkholderia"
"Bacteria; Proteobacteria; Gammaproteobacteria; Betaproteobacteriales; Burkholderiaceae; Burkholderia-Caballeronia-Paraburkholderia"
"Bacteria; Proteobacteria; Gammaproteobacteria; Betaproteobacteriales; Burkholderiaceae; Burkholderia-Caballeronia-Paraburkholderia"
"Bacteria; Proteobacteria; Gammaproteobacteria; Betaproteobacteriales; Burkholderiaceae; Burkholderia-Caballeronia-Paraburkholderia"
"Bacteria; Proteobacteria; Gammaproteobacteria; Betaproteobacteriales; Burkholderiaceae; Burkholderia-Caballeronia-Paraburkholderia"
"Bacteria; Proteobacteria; Gammaproteobacteria; Betaproteobacteriales; Burkholderiaceae; Burkholderiaceae_unclassified"
"Bacteria; Proteobacteria; Gammaproteobacteria; Betaproteobacteriales; Burkholderiaceae; Burkholderiaceae_unclassified"
"Bacteria; Proteobacteria; Gammaproteobacteria; Betaproteobacteriales; Burkholderiaceae; Burkholderiaceae_unclassified"
"Bacteria; Proteobacteria; Gammaproteobacteria; Betaproteobacteriales; Burkholderiaceae; Burkholderiaceae_unclassified"
"Bacteria; Proteobacteria; Gammaproteobacteria; Betaproteobacteriales; Burkholderiaceae; Burkholderiaceae_unclassified"
"Bacteria; Proteobacteria; Gammaproteobacteria; Betaproteobacteriales; Burkholderiaceae; Burkholderiaceae_unclassified"
"Bacteria; Proteobacteria; Gammaproteobacteria; Betaproteobacteriales; Burkholderiaceae; Burkholderiaceae_unclassified"
"Bacteria; Proteobacteria; Gammaproteobacteria; Betaproteobacteriales; Burkholderiaceae; Burkholderiaceae_unclassified"
"Bacteria; Proteobacteria; Gammaproteobacteria; Betaproteobacteriales; Burkholderiaceae; Burkholderiaceae_unclassified"
"Bacteria; Proteobacteria; Gammaproteobacteria; Betaproteobacteriales; Burkholderiaceae; Burkholderiaceae_unclassified"
"Bacteria; Proteobacteria; Gammaproteobacteria; Betaproteobacteriales; Burkholderiaceae; Burkholderiaceae_unclassified"
"Bacteria; Proteobacteria; Gammaproteobacteria; Betaproteobacteriales; Burkholderiaceae; Burkholderiaceae_unclassified"
"Bacteria; Proteobacteria; Gammaproteobacteria; Betaproteobacteriales; Burkholderiaceae; Burkholderiaceae_unclassified"
"Bacteria; Proteobacteria; Gammaproteobacteria; Betaproteobacteriales; Burkholderiaceae; Burkholderiaceae_unclassified"
"Bacteria; Proteobacteria; Gammaproteobacteria; Betaproteobacteriales; Burkholderiaceae; Burkholderiaceae_unclassified"
"Bacteria; Proteobacteria; Gammaproteobacteria; Betaproteobacteriales; Burkholderiaceae; Burkholderiaceae_unclassified"
"Bacteria; Proteobacteria; Gammaproteobacteria; Betaproteobacteriales; Burkholderiaceae; Burkholderiaceae_unclassified"
"Bacteria; Proteobacteria; Gammaproteobacteria; Betaproteobacteriales; Burkholderiaceae; Burkholderiaceae_unclassified"
"Bacteria; Proteobacteria; Gammaproteobacteria; Betaproteobacteriales; Burkholderiaceae; Burkholderiaceae_unclassified"
"Bacteria; Proteobacteria; Gammaproteobacteria; Betaproteobacteriales; Burkholderiaceae; Burkholderiaceae_unclassified"
"Bacteria; Proteobacteria; Gammaproteobacteria; Betaproteobacteriales; Burkholderiaceae; Burkholderiaceae_unclassified"
"Bacteria; Proteobacteria; Gammaproteobacteria; Betaproteobacteriales; Burkholderiaceae; Burkholderiaceae_unclassified"
"Bacteria; Proteobacteria; Gammaproteobacteria; Betaproteobacteriales; Burkholderiaceae; Burkholderiaceae_unclassified"
"Bacteria; Proteobacteria; Gammaproteobacteria; Betaproteobacteriales; Burkholderiaceae; Burkholderiaceae_unclassified"
"Bacteria; Proteobacteria; Gammaproteobacteria; Betaproteobacteriales; Burkholderiaceae; Burkholderiaceae_unclassified"
"Bacteria; Proteobacteria; Gammaproteobacteria; Betaproteobacteriales; Burkholderiaceae; Burkholderiaceae_unclassified"
"Bacteria; Proteobacteria; Gammaproteobacteria; Betaproteobacteriales; Burkholderiaceae; Burkholderiaceae_unclassified"
"Bacteria; Proteobacteria; Gammaproteobacteria; Betaproteobacteriales; Burkholderiaceae; Burkholderiaceae_unclassified"
"Bacteria; Proteobacteria; Gammaproteobacteria; Betaproteobacteriales; Burkholderiaceae; Burkholderiaceae_unclassified"
"Bacteria; Proteobacteria; Gammaproteobacteria; Betaproteobacteriales; Burkholderiaceae; Burkholderiaceae_unclassified"
"Bacteria; Proteobacteria; Gammaproteobacteria; Betaproteobacteriales; Burkholderiaceae; Burkholderiaceae_unclassified"
"Bacteria; Proteobacteria; Gammaproteobacteria; Betaproteobacteriales; Burkholderiaceae; Burkholderiaceae_unclassified"
"Bacteria; Proteobacteria; Gammaproteobacteria; Betaproteobacteriales; Burkholderiaceae; Burkholderiaceae_unclassified"
"Bacteria; Proteobacteria; Gammaproteobacteria; Betaproteobacteriales; Burkholderiaceae; Burkholderiaceae_unclassified"
"Bacteria; Proteobacteria; Gammaproteobacteria; Betaproteobacteriales; Burkholderiaceae; Burkholderiaceae_unclassified"
"Bacteria; Proteobacteria; Gammaproteobacteria; Betaproteobacteriales; Burkholderiaceae; Burkholderiaceae_unclassified"
"Bacteria; Proteobacteria; Gammaproteobacteria; Betaproteobacteriales; Burkholderiaceae; Burkholderiaceae_unclassified"
"Bacteria; Proteobacteria; Gammaproteobacteria; Betaproteobacteriales; Burkholderiaceae; Burkholderiaceae_unclassified"
"Bacteria; Proteobacteria; Gammaproteobacteria; Betaproteobacteriales; Burkholderiaceae; Burkholderiaceae_unclassified"
"Bacteria; Proteobacteria; Gammaproteobacteria; Betaproteobacteriales; Burkholderiaceae; Burkholderiaceae_unclassified"
"Bacteria; Proteobacteria; Gammaproteobacteria; Betaproteobacteriales; Burkholderiaceae; Burkholderiaceae_unclassified"
"Bacteria; Proteobacteria; Gammaproteobacteria; Betaproteobacteriales; Burkholderiaceae; Burkholderiaceae_unclassified"
"Bacteria; Proteobacteria; Gammaproteobacteria; Betaproteobacteriales; Burkholderiaceae; Burkholderiaceae_unclassified"
"Bacteria; Proteobacteria; Gammaproteobacteria; Betaproteobacteriales; Burkholderiaceae; Burkholderiaceae_unclassified"
"Bacteria; Proteobacteria; Gammaproteobacteria; Betaproteobacteriales; Burkholderiaceae; Burkholderiaceae_unclassified"
"Bacteria; Proteobacteria; Gammaproteobacteria; Betaproteobacteriales; Burkholderiaceae; Burkholderiaceae_unclassified"
"Bacteria; Proteobacteria; Gammaproteobacteria; Betaproteobacteriales; Burkholderiaceae; Burkholderiaceae_unclassified"
"Bacteria; Proteobacteria; Gammaproteobacteria; Betaproteobacteriales; Burkholderiaceae; Burkholderiaceae_unclassified"
"Bacteria; Proteobacteria; Gammaproteobacteria; Betaproteobacteriales; Burkholderiaceae; Burkholderiaceae_unclassified"
"Bacteria; Proteobacteria; Gammaproteobacteria; Betaproteobacteriales; Burkholderiaceae; Burkholderiaceae_unclassified"
"Bacteria; Proteobacteria; Gammaproteobacteria; Betaproteobacteriales; Burkholderiaceae; Burkholderiaceae_unclassified"
"Bacteria; Proteobacteria; Gammaproteobacteria; Betaproteobacteriales; Burkholderiaceae; Burkholderiaceae_unclassified"
"Bacteria; Proteobacteria; Gammaproteobacteria; Betaproteobacteriales; Burkholderiaceae; Burkholderiaceae_unclassified"
"Bacteria; Proteobacteria; Gammaproteobacteria; Betaproteobacteriales; Burkholderiaceae; Burkholderiaceae_unclassified"
"Bacteria; Proteobacteria; Gammaproteobacteria; Betaproteobacteriales; Burkholderiaceae; Burkholderiaceae_unclassified"
"Bacteria; Proteobacteria; Gammaproteobacteria; Betaproteobacteriales; Burkholderiaceae; Burkholderiaceae_unclassified"
"Bacteria; Proteobacteria; Gammaproteobacteria; Betaproteobacteriales; Burkholderiaceae; Burkholderiaceae_unclassified"
"Bacteria; Proteobacteria; Gammaproteobacteria; Betaproteobacteriales; Burkholderiaceae; Burkholderiaceae_unclassified"
"Bacteria; Proteobacteria; Gammaproteobacteria; Betaproteobacteriales; Burkholderiaceae; Burkholderiaceae_unclassified"
"Bacteria; Proteobacteria; Gammaproteobacteria; Betaproteobacteriales; Burkholderiaceae; Burkholderiaceae_unclassified"
"Bacteria; Proteobacteria; Gammaproteobacteria; Betaproteobacteriales; Burkholderiaceae; Burkholderiaceae_unclassified"
"Bacteria; Proteobacteria; Gammaproteobacteria; Betaproteobacteriales; Burkholderiaceae; Burkholderiaceae_unclassified"
"Bacteria; Proteobacteria; Gammaproteobacteria; Betaproteobacteriales; Burkholderiaceae; Burkholderiaceae_unclassified"
"Bacteria; Proteobacteria; Gammaproteobacteria; Betaproteobacteriales; Burkholderiaceae; Burkholderiaceae_unclassified"
"Bacteria; Proteobacteria; Gammaproteobacteria; Betaproteobacteriales; Burkholderiaceae; Burkholderiaceae_unclassified"
"Bacteria; Proteobacteria; Gammaproteobacteria; Betaproteobacteriales; Burkholderiaceae; Burkholderiaceae_unclassified"
"Bacteria; Proteobacteria; Gammaproteobacteria; Betaproteobacteriales; Burkholderiaceae; Burkholderiaceae_unclassified"
"Bacteria; Proteobacteria; Gammaproteobacteria; Betaproteobacteriales; Burkholderiaceae; Burkholderiaceae_unclassified"
# sulfite_respiration (86 records):
"Bacteria; Epsilonbacteraeota; Campylobacteria; Campylobacterales; Sulfurospirillaceae; Sulfurospirillum"
"Bacteria; Epsilonbacteraeota; Campylobacteria; Campylobacterales; Sulfurospirillaceae; Sulfurospirillum"
"Bacteria; Epsilonbacteraeota; Campylobacteria; Campylobacterales; Sulfurospirillaceae; Sulfurospirillum"
"Bacteria; Epsilonbacteraeota; Campylobacteria; Campylobacterales; Sulfurospirillaceae; Sulfurospirillum"
"Bacteria; Epsilonbacteraeota; Campylobacteria; Campylobacterales; Sulfurospirillaceae; Sulfurospirillum"
"Bacteria; Epsilonbacteraeota; Campylobacteria; Campylobacterales; Sulfurospirillaceae; Sulfurospirillum"
"Bacteria; Epsilonbacteraeota; Campylobacteria; Campylobacterales; Sulfurospirillaceae; Sulfurospirillum"
"Bacteria; Epsilonbacteraeota; Campylobacteria; Campylobacterales; Sulfurospirillaceae; Sulfurospirillum"
"Bacteria; Epsilonbacteraeota; Campylobacteria; Campylobacterales; Sulfurospirillaceae; Sulfurospirillum"
"Bacteria; Epsilonbacteraeota; Campylobacteria; Campylobacterales; Sulfurospirillaceae; Sulfurospirillum"
"Bacteria; Epsilonbacteraeota; Campylobacteria; Campylobacterales; Sulfurospirillaceae; Sulfurospirillum"
"Bacteria; Epsilonbacteraeota; Campylobacteria; Campylobacterales; Sulfurospirillaceae; Sulfurospirillum"
"Bacteria; Epsilonbacteraeota; Campylobacteria; Campylobacterales; Sulfurospirillaceae; Sulfurospirillum"
"Bacteria; Epsilonbacteraeota; Campylobacteria; Campylobacterales; Sulfurospirillaceae; Sulfurospirillum"
"Bacteria; Epsilonbacteraeota; Campylobacteria; Campylobacterales; Sulfurospirillaceae; Sulfurospirillum"
"Bacteria; Epsilonbacteraeota; Campylobacteria; Campylobacterales; Sulfurospirillaceae; Sulfurospirillum"
"Bacteria; Epsilonbacteraeota; Campylobacteria; Campylobacterales; Sulfurospirillaceae; Sulfurospirillum"
"Bacteria; Epsilonbacteraeota; Campylobacteria; Campylobacterales; Sulfurospirillaceae; Sulfurospirillum"
"Bacteria; Epsilonbacteraeota; Campylobacteria; Campylobacterales; Sulfurospirillaceae; Sulfurospirillum"
"Bacteria; Epsilonbacteraeota; Campylobacteria; Campylobacterales; Sulfurospirillaceae; Sulfurospirillum"
"Bacteria; Epsilonbacteraeota; Campylobacteria; Campylobacterales; Sulfurospirillaceae; Sulfurospirillum"
"Bacteria; Epsilonbacteraeota; Campylobacteria; Campylobacterales; Sulfurospirillaceae; Sulfurospirillum"
"Bacteria; Epsilonbacteraeota; Campylobacteria; Campylobacterales; Sulfurospirillaceae; Sulfurospirillum"
"Bacteria; Epsilonbacteraeota; Campylobacteria; Campylobacterales; Sulfurospirillaceae; Sulfurospirillum"
"Bacteria; Epsilonbacteraeota; Campylobacteria; Campylobacterales; Sulfurospirillaceae; Sulfurospirillum"
"Bacteria; Epsilonbacteraeota; Campylobacteria; Campylobacterales; Sulfurospirillaceae; Sulfurospirillum"
"Bacteria; Epsilonbacteraeota; Campylobacteria; Campylobacterales; Sulfurospirillaceae; Sulfurospirillum"
"Bacteria; Epsilonbacteraeota; Campylobacteria; Campylobacterales; Sulfurospirillaceae; Sulfurospirillum"
"Bacteria; Epsilonbacteraeota; Campylobacteria; Campylobacterales; Sulfurospirillaceae; Sulfurospirillum"
"Bacteria; Epsilonbacteraeota; Campylobacteria; Campylobacterales; Sulfurospirillaceae; Sulfurospirillum"
"Bacteria; Epsilonbacteraeota; Campylobacteria; Campylobacterales; Sulfurospirillaceae; Sulfurospirillum"
"Bacteria; Epsilonbacteraeota; Campylobacteria; Campylobacterales; Sulfurospirillaceae; Sulfurospirillum"
"Bacteria; Epsilonbacteraeota; Campylobacteria; Campylobacterales; Sulfurospirillaceae; Sulfurospirillum"
"Bacteria; Epsilonbacteraeota; Campylobacteria; Campylobacterales; Sulfurospirillaceae; Sulfurospirillum"
"Bacteria; Epsilonbacteraeota; Campylobacteria; Campylobacterales; Sulfurospirillaceae; Sulfurospirillum"
"Bacteria; Epsilonbacteraeota; Campylobacteria; Campylobacterales; Sulfurospirillaceae; Sulfurospirillum"
"Bacteria; Epsilonbacteraeota; Campylobacteria; Campylobacterales; Sulfurospirillaceae; Sulfurospirillum"
"Bacteria; Epsilonbacteraeota; Campylobacteria; Campylobacterales; Sulfurospirillaceae; Sulfurospirillum"
"Bacteria; Epsilonbacteraeota; Campylobacteria; Campylobacterales; Sulfurospirillaceae; Sulfurospirillum"
"Bacteria; Epsilonbacteraeota; Campylobacteria; Campylobacterales; Sulfurospirillaceae; Sulfurospirillum"
"Bacteria; Epsilonbacteraeota; Campylobacteria; Campylobacterales; Sulfurospirillaceae; Sulfurospirillum"
"Bacteria; Epsilonbacteraeota; Campylobacteria; Campylobacterales; Sulfurospirillaceae; Sulfurospirillum"
"Bacteria; Epsilonbacteraeota; Campylobacteria; Campylobacterales; Sulfurospirillaceae; Sulfurospirillum"
"Bacteria; Epsilonbacteraeota; Campylobacteria; Campylobacterales; Sulfurospirillaceae; Sulfurospirillum"
"Bacteria; Epsilonbacteraeota; Campylobacteria; Campylobacterales; Sulfurospirillaceae; Sulfurospirillum"
"Bacteria; Epsilonbacteraeota; Campylobacteria; Campylobacterales; Sulfurospirillaceae; Sulfurospirillum"
"Bacteria; Epsilonbacteraeota; Campylobacteria; Campylobacterales; Sulfurospirillaceae; Sulfurospirillum"
"Bacteria; Epsilonbacteraeota; Campylobacteria; Campylobacterales; Sulfurospirillaceae; Sulfurospirillum"
"Bacteria; Epsilonbacteraeota; Campylobacteria; Campylobacterales; Sulfurospirillaceae; Sulfurospirillum"
"Bacteria; Epsilonbacteraeota; Campylobacteria; Campylobacterales; Sulfurospirillaceae; Sulfurospirillum"
"Bacteria; Epsilonbacteraeota; Campylobacteria; Campylobacterales; Sulfurospirillaceae; Sulfurospirillum"
"Bacteria; Epsilonbacteraeota; Campylobacteria; Campylobacterales; Sulfurospirillaceae; Sulfurospirillum"
"Bacteria; Epsilonbacteraeota; Campylobacteria; Campylobacterales; Sulfurospirillaceae; Sulfurospirillum"
"Bacteria; Epsilonbacteraeota; Campylobacteria; Campylobacterales; Sulfurospirillaceae; Sulfurospirillum"
"Bacteria; Epsilonbacteraeota; Campylobacteria; Campylobacterales; Sulfurospirillaceae; Sulfurospirillum"
"Bacteria; Epsilonbacteraeota; Campylobacteria; Campylobacterales; Sulfurospirillaceae; Sulfurospirillum"
"Bacteria; Epsilonbacteraeota; Campylobacteria; Campylobacterales; Sulfurospirillaceae; Sulfurospirillum"
"Bacteria; Epsilonbacteraeota; Campylobacteria; Campylobacterales; Sulfurospirillaceae; Sulfurospirillum"
"Bacteria; Epsilonbacteraeota; Campylobacteria; Campylobacterales; Sulfurospirillaceae; Sulfurospirillum"
"Bacteria; Epsilonbacteraeota; Campylobacteria; Campylobacterales; Sulfurospirillaceae; Sulfurospirillum"
"Bacteria; Epsilonbacteraeota; Campylobacteria; Campylobacterales; Sulfurospirillaceae; Sulfurospirillum"
"Bacteria; Epsilonbacteraeota; Campylobacteria; Campylobacterales; Sulfurospirillaceae; Sulfurospirillum"
"Bacteria; Epsilonbacteraeota; Campylobacteria; Campylobacterales; Sulfurospirillaceae; Sulfurospirillum"
"Bacteria; Epsilonbacteraeota; Campylobacteria; Campylobacterales; Sulfurospirillaceae; Sulfurospirillum"
"Bacteria; Epsilonbacteraeota; Campylobacteria; Campylobacterales; Sulfurospirillaceae; Sulfurospirillum"
"Bacteria; Epsilonbacteraeota; Campylobacteria; Campylobacterales; Sulfurospirillaceae; Sulfurospirillum"
"Bacteria; Epsilonbacteraeota; Campylobacteria; Campylobacterales; Sulfurospirillaceae; Sulfurospirillum"
"Bacteria; Epsilonbacteraeota; Campylobacteria; Campylobacterales; Sulfurospirillaceae; Sulfurospirillum"
"Bacteria; Epsilonbacteraeota; Campylobacteria; Campylobacterales; Sulfurospirillaceae; Sulfurospirillum"
"Bacteria; Epsilonbacteraeota; Campylobacteria; Campylobacterales; Sulfurospirillaceae; Sulfurospirillum"
"Bacteria; Proteobacteria; Deltaproteobacteria; Desulfobacterales; Desulfobulbaceae; Desulfobulbus"
"Bacteria; Proteobacteria; Deltaproteobacteria; Desulfobacterales; Desulfobulbaceae; Desulfobulbus"
"Bacteria; Proteobacteria; Deltaproteobacteria; Desulfobacterales; Desulfobulbaceae; Desulfobulbus"
"Bacteria; Proteobacteria; Deltaproteobacteria; Desulfobacterales; Desulfobulbaceae; Desulfobulbus"
"Bacteria; Proteobacteria; Deltaproteobacteria; Desulfobacterales; Desulfobulbaceae; Desulfobulbus"
"Bacteria; Proteobacteria; Deltaproteobacteria; Desulfobacterales; Desulfobulbaceae; Desulfobulbus"
"Bacteria; Proteobacteria; Deltaproteobacteria; Desulfobacterales; Desulfobulbaceae; Desulfobulbus"
"Bacteria; Proteobacteria; Deltaproteobacteria; Desulfobacterales; Desulfobulbaceae; Desulfobulbus"
"Bacteria; Proteobacteria; Deltaproteobacteria; Desulfobacterales; Desulfobulbaceae; Desulfobulbus"
"Bacteria; Proteobacteria; Deltaproteobacteria; Desulfobacterales; Desulfobulbaceae; Desulfobulbus"
"Bacteria; Proteobacteria; Deltaproteobacteria; Desulfobacterales; Desulfobulbaceae; Desulfobulbus"
"Bacteria; Proteobacteria; Deltaproteobacteria; Desulfobacterales; Desulfobulbaceae; Desulfobulbus"
"Bacteria; Proteobacteria; Deltaproteobacteria; Desulfobacterales; Desulfobulbaceae; Desulfobulbus"
"Bacteria; Proteobacteria; Deltaproteobacteria; Desulfobacterales; Desulfobulbaceae; Desulfobulbus"
"Bacteria; Proteobacteria; Deltaproteobacteria; Desulfobacterales; Desulfobulbaceae; Desulfobulbus"
"Bacteria; Proteobacteria; Deltaproteobacteria; Desulfobacterales; Desulfobulbaceae; Desulfobulbus"
# thiosulfate_respiration (73 records):
"Bacteria; Epsilonbacteraeota; Campylobacteria; Campylobacterales; Sulfurospirillaceae; Sulfurospirillum"
"Bacteria; Epsilonbacteraeota; Campylobacteria; Campylobacterales; Sulfurospirillaceae; Sulfurospirillum"
"Bacteria; Epsilonbacteraeota; Campylobacteria; Campylobacterales; Sulfurospirillaceae; Sulfurospirillum"
"Bacteria; Epsilonbacteraeota; Campylobacteria; Campylobacterales; Sulfurospirillaceae; Sulfurospirillum"
"Bacteria; Epsilonbacteraeota; Campylobacteria; Campylobacterales; Sulfurospirillaceae; Sulfurospirillum"
"Bacteria; Epsilonbacteraeota; Campylobacteria; Campylobacterales; Sulfurospirillaceae; Sulfurospirillum"
"Bacteria; Epsilonbacteraeota; Campylobacteria; Campylobacterales; Sulfurospirillaceae; Sulfurospirillum"
"Bacteria; Epsilonbacteraeota; Campylobacteria; Campylobacterales; Sulfurospirillaceae; Sulfurospirillum"
"Bacteria; Epsilonbacteraeota; Campylobacteria; Campylobacterales; Sulfurospirillaceae; Sulfurospirillum"
"Bacteria; Epsilonbacteraeota; Campylobacteria; Campylobacterales; Sulfurospirillaceae; Sulfurospirillum"
"Bacteria; Epsilonbacteraeota; Campylobacteria; Campylobacterales; Sulfurospirillaceae; Sulfurospirillum"
"Bacteria; Epsilonbacteraeota; Campylobacteria; Campylobacterales; Sulfurospirillaceae; Sulfurospirillum"
"Bacteria; Epsilonbacteraeota; Campylobacteria; Campylobacterales; Sulfurospirillaceae; Sulfurospirillum"
"Bacteria; Epsilonbacteraeota; Campylobacteria; Campylobacterales; Sulfurospirillaceae; Sulfurospirillum"
"Bacteria; Epsilonbacteraeota; Campylobacteria; Campylobacterales; Sulfurospirillaceae; Sulfurospirillum"
"Bacteria; Epsilonbacteraeota; Campylobacteria; Campylobacterales; Sulfurospirillaceae; Sulfurospirillum"
"Bacteria; Epsilonbacteraeota; Campylobacteria; Campylobacterales; Sulfurospirillaceae; Sulfurospirillum"
"Bacteria; Epsilonbacteraeota; Campylobacteria; Campylobacterales; Sulfurospirillaceae; Sulfurospirillum"
"Bacteria; Epsilonbacteraeota; Campylobacteria; Campylobacterales; Sulfurospirillaceae; Sulfurospirillum"
"Bacteria; Epsilonbacteraeota; Campylobacteria; Campylobacterales; Sulfurospirillaceae; Sulfurospirillum"
"Bacteria; Epsilonbacteraeota; Campylobacteria; Campylobacterales; Sulfurospirillaceae; Sulfurospirillum"
"Bacteria; Epsilonbacteraeota; Campylobacteria; Campylobacterales; Sulfurospirillaceae; Sulfurospirillum"
"Bacteria; Epsilonbacteraeota; Campylobacteria; Campylobacterales; Sulfurospirillaceae; Sulfurospirillum"
"Bacteria; Epsilonbacteraeota; Campylobacteria; Campylobacterales; Sulfurospirillaceae; Sulfurospirillum"
"Bacteria; Epsilonbacteraeota; Campylobacteria; Campylobacterales; Sulfurospirillaceae; Sulfurospirillum"
"Bacteria; Epsilonbacteraeota; Campylobacteria; Campylobacterales; Sulfurospirillaceae; Sulfurospirillum"
"Bacteria; Epsilonbacteraeota; Campylobacteria; Campylobacterales; Sulfurospirillaceae; Sulfurospirillum"
"Bacteria; Epsilonbacteraeota; Campylobacteria; Campylobacterales; Sulfurospirillaceae; Sulfurospirillum"
"Bacteria; Epsilonbacteraeota; Campylobacteria; Campylobacterales; Sulfurospirillaceae; Sulfurospirillum"
"Bacteria; Epsilonbacteraeota; Campylobacteria; Campylobacterales; Sulfurospirillaceae; Sulfurospirillum"
"Bacteria; Epsilonbacteraeota; Campylobacteria; Campylobacterales; Sulfurospirillaceae; Sulfurospirillum"
"Bacteria; Epsilonbacteraeota; Campylobacteria; Campylobacterales; Sulfurospirillaceae; Sulfurospirillum"
"Bacteria; Epsilonbacteraeota; Campylobacteria; Campylobacterales; Sulfurospirillaceae; Sulfurospirillum"
"Bacteria; Epsilonbacteraeota; Campylobacteria; Campylobacterales; Sulfurospirillaceae; Sulfurospirillum"
"Bacteria; Epsilonbacteraeota; Campylobacteria; Campylobacterales; Sulfurospirillaceae; Sulfurospirillum"
"Bacteria; Epsilonbacteraeota; Campylobacteria; Campylobacterales; Sulfurospirillaceae; Sulfurospirillum"
"Bacteria; Epsilonbacteraeota; Campylobacteria; Campylobacterales; Sulfurospirillaceae; Sulfurospirillum"
"Bacteria; Epsilonbacteraeota; Campylobacteria; Campylobacterales; Sulfurospirillaceae; Sulfurospirillum"
"Bacteria; Epsilonbacteraeota; Campylobacteria; Campylobacterales; Sulfurospirillaceae; Sulfurospirillum"
"Bacteria; Epsilonbacteraeota; Campylobacteria; Campylobacterales; Sulfurospirillaceae; Sulfurospirillum"
"Bacteria; Epsilonbacteraeota; Campylobacteria; Campylobacterales; Sulfurospirillaceae; Sulfurospirillum"
"Bacteria; Epsilonbacteraeota; Campylobacteria; Campylobacterales; Sulfurospirillaceae; Sulfurospirillum"
"Bacteria; Epsilonbacteraeota; Campylobacteria; Campylobacterales; Sulfurospirillaceae; Sulfurospirillum"
"Bacteria; Epsilonbacteraeota; Campylobacteria; Campylobacterales; Sulfurospirillaceae; Sulfurospirillum"
"Bacteria; Epsilonbacteraeota; Campylobacteria; Campylobacterales; Sulfurospirillaceae; Sulfurospirillum"
"Bacteria; Epsilonbacteraeota; Campylobacteria; Campylobacterales; Sulfurospirillaceae; Sulfurospirillum"
"Bacteria; Epsilonbacteraeota; Campylobacteria; Campylobacterales; Sulfurospirillaceae; Sulfurospirillum"
"Bacteria; Epsilonbacteraeota; Campylobacteria; Campylobacterales; Sulfurospirillaceae; Sulfurospirillum"
"Bacteria; Epsilonbacteraeota; Campylobacteria; Campylobacterales; Sulfurospirillaceae; Sulfurospirillum"
"Bacteria; Epsilonbacteraeota; Campylobacteria; Campylobacterales; Sulfurospirillaceae; Sulfurospirillum"
"Bacteria; Epsilonbacteraeota; Campylobacteria; Campylobacterales; Sulfurospirillaceae; Sulfurospirillum"
"Bacteria; Epsilonbacteraeota; Campylobacteria; Campylobacterales; Sulfurospirillaceae; Sulfurospirillum"
"Bacteria; Epsilonbacteraeota; Campylobacteria; Campylobacterales; Sulfurospirillaceae; Sulfurospirillum"
"Bacteria; Epsilonbacteraeota; Campylobacteria; Campylobacterales; Sulfurospirillaceae; Sulfurospirillum"
"Bacteria; Epsilonbacteraeota; Campylobacteria; Campylobacterales; Sulfurospirillaceae; Sulfurospirillum"
"Bacteria; Epsilonbacteraeota; Campylobacteria; Campylobacterales; Sulfurospirillaceae; Sulfurospirillum"
"Bacteria; Epsilonbacteraeota; Campylobacteria; Campylobacterales; Sulfurospirillaceae; Sulfurospirillum"
"Bacteria; Epsilonbacteraeota; Campylobacteria; Campylobacterales; Sulfurospirillaceae; Sulfurospirillum"
"Bacteria; Epsilonbacteraeota; Campylobacteria; Campylobacterales; Sulfurospirillaceae; Sulfurospirillum"
"Bacteria; Epsilonbacteraeota; Campylobacteria; Campylobacterales; Sulfurospirillaceae; Sulfurospirillum"
"Bacteria; Epsilonbacteraeota; Campylobacteria; Campylobacterales; Sulfurospirillaceae; Sulfurospirillum"
"Bacteria; Epsilonbacteraeota; Campylobacteria; Campylobacterales; Sulfurospirillaceae; Sulfurospirillum"
"Bacteria; Epsilonbacteraeota; Campylobacteria; Campylobacterales; Sulfurospirillaceae; Sulfurospirillum"
"Bacteria; Epsilonbacteraeota; Campylobacteria; Campylobacterales; Sulfurospirillaceae; Sulfurospirillum"
"Bacteria; Epsilonbacteraeota; Campylobacteria; Campylobacterales; Sulfurospirillaceae; Sulfurospirillum"
"Bacteria; Epsilonbacteraeota; Campylobacteria; Campylobacterales; Sulfurospirillaceae; Sulfurospirillum"
"Bacteria; Epsilonbacteraeota; Campylobacteria; Campylobacterales; Sulfurospirillaceae; Sulfurospirillum"
"Bacteria; Epsilonbacteraeota; Campylobacteria; Campylobacterales; Sulfurospirillaceae; Sulfurospirillum"
"Bacteria; Epsilonbacteraeota; Campylobacteria; Campylobacterales; Sulfurospirillaceae; Sulfurospirillum"
"Bacteria; Epsilonbacteraeota; Campylobacteria; Campylobacterales; Sulfurospirillaceae; Sulfurospirillum"
"Bacteria; Firmicutes; Bacilli; Bacillales; Bacillaceae; Bacillus"
"Bacteria; Firmicutes; Bacilli; Bacillales; Bacillaceae; Vulcanibacillus"
"Bacteria; Proteobacteria; Gammaproteobacteria; Alteromonadales; Alteromonadaceae; Alishewanella"
# respiration_of_sulfur_compounds (253 records):
"Bacteria; Epsilonbacteraeota; Campylobacteria; Campylobacterales; Sulfurospirillaceae; Sulfurospirillum"
"Bacteria; Epsilonbacteraeota; Campylobacteria; Campylobacterales; Sulfurospirillaceae; Sulfurospirillum"
"Bacteria; Epsilonbacteraeota; Campylobacteria; Campylobacterales; Sulfurospirillaceae; Sulfurospirillum"
"Bacteria; Epsilonbacteraeota; Campylobacteria; Campylobacterales; Sulfurospirillaceae; Sulfurospirillum"
"Bacteria; Epsilonbacteraeota; Campylobacteria; Campylobacterales; Sulfurospirillaceae; Sulfurospirillum"
"Bacteria; Epsilonbacteraeota; Campylobacteria; Campylobacterales; Sulfurospirillaceae; Sulfurospirillum"
"Bacteria; Epsilonbacteraeota; Campylobacteria; Campylobacterales; Sulfurospirillaceae; Sulfurospirillum"
"Bacteria; Epsilonbacteraeota; Campylobacteria; Campylobacterales; Sulfurospirillaceae; Sulfurospirillum"
"Bacteria; Epsilonbacteraeota; Campylobacteria; Campylobacterales; Sulfurospirillaceae; Sulfurospirillum"
"Bacteria; Epsilonbacteraeota; Campylobacteria; Campylobacterales; Sulfurospirillaceae; Sulfurospirillum"
"Bacteria; Epsilonbacteraeota; Campylobacteria; Campylobacterales; Sulfurospirillaceae; Sulfurospirillum"
"Bacteria; Epsilonbacteraeota; Campylobacteria; Campylobacterales; Sulfurospirillaceae; Sulfurospirillum"
"Bacteria; Epsilonbacteraeota; Campylobacteria; Campylobacterales; Sulfurospirillaceae; Sulfurospirillum"
"Bacteria; Epsilonbacteraeota; Campylobacteria; Campylobacterales; Sulfurospirillaceae; Sulfurospirillum"
"Bacteria; Epsilonbacteraeota; Campylobacteria; Campylobacterales; Sulfurospirillaceae; Sulfurospirillum"
"Bacteria; Epsilonbacteraeota; Campylobacteria; Campylobacterales; Sulfurospirillaceae; Sulfurospirillum"
"Bacteria; Epsilonbacteraeota; Campylobacteria; Campylobacterales; Sulfurospirillaceae; Sulfurospirillum"
"Bacteria; Epsilonbacteraeota; Campylobacteria; Campylobacterales; Sulfurospirillaceae; Sulfurospirillum"
"Bacteria; Epsilonbacteraeota; Campylobacteria; Campylobacterales; Sulfurospirillaceae; Sulfurospirillum"
"Bacteria; Epsilonbacteraeota; Campylobacteria; Campylobacterales; Sulfurospirillaceae; Sulfurospirillum"
"Bacteria; Epsilonbacteraeota; Campylobacteria; Campylobacterales; Sulfurospirillaceae; Sulfurospirillum"
"Bacteria; Epsilonbacteraeota; Campylobacteria; Campylobacterales; Sulfurospirillaceae; Sulfurospirillum"
"Bacteria; Epsilonbacteraeota; Campylobacteria; Campylobacterales; Sulfurospirillaceae; Sulfurospirillum"
"Bacteria; Epsilonbacteraeota; Campylobacteria; Campylobacterales; Sulfurospirillaceae; Sulfurospirillum"
"Bacteria; Epsilonbacteraeota; Campylobacteria; Campylobacterales; Sulfurospirillaceae; Sulfurospirillum"
"Bacteria; Epsilonbacteraeota; Campylobacteria; Campylobacterales; Sulfurospirillaceae; Sulfurospirillum"
"Bacteria; Epsilonbacteraeota; Campylobacteria; Campylobacterales; Sulfurospirillaceae; Sulfurospirillum"
"Bacteria; Epsilonbacteraeota; Campylobacteria; Campylobacterales; Sulfurospirillaceae; Sulfurospirillum"
"Bacteria; Epsilonbacteraeota; Campylobacteria; Campylobacterales; Sulfurospirillaceae; Sulfurospirillum"
"Bacteria; Epsilonbacteraeota; Campylobacteria; Campylobacterales; Sulfurospirillaceae; Sulfurospirillum"
"Bacteria; Epsilonbacteraeota; Campylobacteria; Campylobacterales; Sulfurospirillaceae; Sulfurospirillum"
"Bacteria; Epsilonbacteraeota; Campylobacteria; Campylobacterales; Sulfurospirillaceae; Sulfurospirillum"
"Bacteria; Epsilonbacteraeota; Campylobacteria; Campylobacterales; Sulfurospirillaceae; Sulfurospirillum"
"Bacteria; Epsilonbacteraeota; Campylobacteria; Campylobacterales; Sulfurospirillaceae; Sulfurospirillum"
"Bacteria; Epsilonbacteraeota; Campylobacteria; Campylobacterales; Sulfurospirillaceae; Sulfurospirillum"
"Bacteria; Epsilonbacteraeota; Campylobacteria; Campylobacterales; Sulfurospirillaceae; Sulfurospirillum"
"Bacteria; Epsilonbacteraeota; Campylobacteria; Campylobacterales; Sulfurospirillaceae; Sulfurospirillum"
"Bacteria; Epsilonbacteraeota; Campylobacteria; Campylobacterales; Sulfurospirillaceae; Sulfurospirillum"
"Bacteria; Epsilonbacteraeota; Campylobacteria; Campylobacterales; Sulfurospirillaceae; Sulfurospirillum"
"Bacteria; Epsilonbacteraeota; Campylobacteria; Campylobacterales; Sulfurospirillaceae; Sulfurospirillum"
"Bacteria; Epsilonbacteraeota; Campylobacteria; Campylobacterales; Sulfurospirillaceae; Sulfurospirillum"
"Bacteria; Epsilonbacteraeota; Campylobacteria; Campylobacterales; Sulfurospirillaceae; Sulfurospirillum"
"Bacteria; Epsilonbacteraeota; Campylobacteria; Campylobacterales; Sulfurospirillaceae; Sulfurospirillum"
"Bacteria; Epsilonbacteraeota; Campylobacteria; Campylobacterales; Sulfurospirillaceae; Sulfurospirillum"
"Bacteria; Epsilonbacteraeota; Campylobacteria; Campylobacterales; Sulfurospirillaceae; Sulfurospirillum"
"Bacteria; Epsilonbacteraeota; Campylobacteria; Campylobacterales; Sulfurospirillaceae; Sulfurospirillum"
"Bacteria; Epsilonbacteraeota; Campylobacteria; Campylobacterales; Sulfurospirillaceae; Sulfurospirillum"
"Bacteria; Epsilonbacteraeota; Campylobacteria; Campylobacterales; Sulfurospirillaceae; Sulfurospirillum"
"Bacteria; Epsilonbacteraeota; Campylobacteria; Campylobacterales; Sulfurospirillaceae; Sulfurospirillum"
"Bacteria; Epsilonbacteraeota; Campylobacteria; Campylobacterales; Sulfurospirillaceae; Sulfurospirillum"
"Bacteria; Epsilonbacteraeota; Campylobacteria; Campylobacterales; Sulfurospirillaceae; Sulfurospirillum"
"Bacteria; Epsilonbacteraeota; Campylobacteria; Campylobacterales; Sulfurospirillaceae; Sulfurospirillum"
"Bacteria; Epsilonbacteraeota; Campylobacteria; Campylobacterales; Sulfurospirillaceae; Sulfurospirillum"
"Bacteria; Epsilonbacteraeota; Campylobacteria; Campylobacterales; Sulfurospirillaceae; Sulfurospirillum"
"Bacteria; Epsilonbacteraeota; Campylobacteria; Campylobacterales; Sulfurospirillaceae; Sulfurospirillum"
"Bacteria; Epsilonbacteraeota; Campylobacteria; Campylobacterales; Sulfurospirillaceae; Sulfurospirillum"
"Bacteria; Epsilonbacteraeota; Campylobacteria; Campylobacterales; Sulfurospirillaceae; Sulfurospirillum"
"Bacteria; Epsilonbacteraeota; Campylobacteria; Campylobacterales; Sulfurospirillaceae; Sulfurospirillum"
"Bacteria; Epsilonbacteraeota; Campylobacteria; Campylobacterales; Sulfurospirillaceae; Sulfurospirillum"
"Bacteria; Epsilonbacteraeota; Campylobacteria; Campylobacterales; Sulfurospirillaceae; Sulfurospirillum"
"Bacteria; Epsilonbacteraeota; Campylobacteria; Campylobacterales; Sulfurospirillaceae; Sulfurospirillum"
"Bacteria; Epsilonbacteraeota; Campylobacteria; Campylobacterales; Sulfurospirillaceae; Sulfurospirillum"
"Bacteria; Epsilonbacteraeota; Campylobacteria; Campylobacterales; Sulfurospirillaceae; Sulfurospirillum"
"Bacteria; Epsilonbacteraeota; Campylobacteria; Campylobacterales; Sulfurospirillaceae; Sulfurospirillum"
"Bacteria; Epsilonbacteraeota; Campylobacteria; Campylobacterales; Sulfurospirillaceae; Sulfurospirillum"
"Bacteria; Epsilonbacteraeota; Campylobacteria; Campylobacterales; Sulfurospirillaceae; Sulfurospirillum"
"Bacteria; Epsilonbacteraeota; Campylobacteria; Campylobacterales; Sulfurospirillaceae; Sulfurospirillum"
"Bacteria; Epsilonbacteraeota; Campylobacteria; Campylobacterales; Sulfurospirillaceae; Sulfurospirillum"
"Bacteria; Epsilonbacteraeota; Campylobacteria; Campylobacterales; Sulfurospirillaceae; Sulfurospirillum"
"Bacteria; Epsilonbacteraeota; Campylobacteria; Campylobacterales; Sulfurospirillaceae; Sulfurospirillum"
"Bacteria; Firmicutes; Bacilli; Bacillales; Bacillaceae; Bacillus"
"Bacteria; Firmicutes; Bacilli; Bacillales; Bacillaceae; Vulcanibacillus"
"Bacteria; Firmicutes; Clostridia; Clostridiales; Peptococcaceae; Desulfosporosinus"
"Bacteria; Proteobacteria; Deltaproteobacteria; Desulfarculales; Desulfarculaceae; Desulfarculaceae_unclassified"
"Bacteria; Proteobacteria; Deltaproteobacteria; Desulfarculales; Desulfarculaceae; Desulfarculus"
"Bacteria; Proteobacteria; Deltaproteobacteria; Desulfarculales; Desulfarculaceae; Desulfatiglans"
"Bacteria; Proteobacteria; Deltaproteobacteria; Desulfobacterales; Desulfobacteraceae; Desulfatiferula"
"Bacteria; Proteobacteria; Deltaproteobacteria; Desulfobacterales; Desulfobacteraceae; Desulfatiferula"
"Bacteria; Proteobacteria; Deltaproteobacteria; Desulfobacterales; Desulfobacteraceae; Desulfatitalea"
"Bacteria; Proteobacteria; Deltaproteobacteria; Desulfobacterales; Desulfobacteraceae; Desulfobacter"
"Bacteria; Proteobacteria; Deltaproteobacteria; Desulfobacterales; Desulfobacteraceae; Desulfobacter"
"Bacteria; Proteobacteria; Deltaproteobacteria; Desulfobacterales; Desulfobacteraceae; Desulfobacter"
"Bacteria; Proteobacteria; Deltaproteobacteria; Desulfobacterales; Desulfobacteraceae; Desulfobacter"
"Bacteria; Proteobacteria; Deltaproteobacteria; Desulfobacterales; Desulfobacteraceae; Desulfobacter"
"Bacteria; Proteobacteria; Deltaproteobacteria; Desulfobacterales; Desulfobacteraceae; Desulfobacter"
"Bacteria; Proteobacteria; Deltaproteobacteria; Desulfobacterales; Desulfobacteraceae; Desulfobacteraceae_unclassified"
"Bacteria; Proteobacteria; Deltaproteobacteria; Desulfobacterales; Desulfobacteraceae; Desulfobacteraceae_unclassified"
"Bacteria; Proteobacteria; Deltaproteobacteria; Desulfobacterales; Desulfobacteraceae; Desulfobacteraceae_unclassified"
"Bacteria; Proteobacteria; Deltaproteobacteria; Desulfobacterales; Desulfobacteraceae; Desulfobacteraceae_unclassified"
"Bacteria; Proteobacteria; Deltaproteobacteria; Desulfobacterales; Desulfobacteraceae; Desulfobacteraceae_unclassified"
"Bacteria; Proteobacteria; Deltaproteobacteria; Desulfobacterales; Desulfobacteraceae; Desulfobacteraceae_unclassified"
"Bacteria; Proteobacteria; Deltaproteobacteria; Desulfobacterales; Desulfobacteraceae; Desulfobacteraceae_unclassified"
"Bacteria; Proteobacteria; Deltaproteobacteria; Desulfobacterales; Desulfobacteraceae; Desulfobacteraceae_unclassified"
"Bacteria; Proteobacteria; Deltaproteobacteria; Desulfobacterales; Desulfobacteraceae; Desulfobacteraceae_unclassified"
"Bacteria; Proteobacteria; Deltaproteobacteria; Desulfobacterales; Desulfobacteraceae; Desulfobacteraceae_unclassified"
"Bacteria; Proteobacteria; Deltaproteobacteria; Desulfobacterales; Desulfobacteraceae; Desulfobacteraceae_unclassified"
"Bacteria; Proteobacteria; Deltaproteobacteria; Desulfobacterales; Desulfobacteraceae; Desulfobacteraceae_unclassified"
"Bacteria; Proteobacteria; Deltaproteobacteria; Desulfobacterales; Desulfobacteraceae; Desulfobacteraceae_unclassified"
"Bacteria; Proteobacteria; Deltaproteobacteria; Desulfobacterales; Desulfobacteraceae; uncultured"
"Bacteria; Proteobacteria; Deltaproteobacteria; Desulfobacterales; Desulfobacteraceae; uncultured"
"Bacteria; Proteobacteria; Deltaproteobacteria; Desulfobacterales; Desulfobulbaceae; Desulfobulbaceae_unclassified"
"Bacteria; Proteobacteria; Deltaproteobacteria; Desulfobacterales; Desulfobulbaceae; Desulfobulbaceae_unclassified"
"Bacteria; Proteobacteria; Deltaproteobacteria; Desulfobacterales; Desulfobulbaceae; Desulfobulbaceae_unclassified"
"Bacteria; Proteobacteria; Deltaproteobacteria; Desulfobacterales; Desulfobulbaceae; Desulfobulbaceae_unclassified"
"Bacteria; Proteobacteria; Deltaproteobacteria; Desulfobacterales; Desulfobulbaceae; Desulfobulbaceae_unclassified"
"Bacteria; Proteobacteria; Deltaproteobacteria; Desulfobacterales; Desulfobulbaceae; Desulfobulbaceae_unclassified"
"Bacteria; Proteobacteria; Deltaproteobacteria; Desulfobacterales; Desulfobulbaceae; Desulfobulbaceae_unclassified"
"Bacteria; Proteobacteria; Deltaproteobacteria; Desulfobacterales; Desulfobulbaceae; Desulfobulbus"
"Bacteria; Proteobacteria; Deltaproteobacteria; Desulfobacterales; Desulfobulbaceae; Desulfobulbus"
"Bacteria; Proteobacteria; Deltaproteobacteria; Desulfobacterales; Desulfobulbaceae; Desulfobulbus"
"Bacteria; Proteobacteria; Deltaproteobacteria; Desulfobacterales; Desulfobulbaceae; Desulfobulbus"
"Bacteria; Proteobacteria; Deltaproteobacteria; Desulfobacterales; Desulfobulbaceae; Desulfobulbus"
"Bacteria; Proteobacteria; Deltaproteobacteria; Desulfobacterales; Desulfobulbaceae; Desulfobulbus"
"Bacteria; Proteobacteria; Deltaproteobacteria; Desulfobacterales; Desulfobulbaceae; Desulfobulbus"
"Bacteria; Proteobacteria; Deltaproteobacteria; Desulfobacterales; Desulfobulbaceae; Desulfobulbus"
"Bacteria; Proteobacteria; Deltaproteobacteria; Desulfobacterales; Desulfobulbaceae; Desulfobulbus"
"Bacteria; Proteobacteria; Deltaproteobacteria; Desulfobacterales; Desulfobulbaceae; Desulfobulbus"
"Bacteria; Proteobacteria; Deltaproteobacteria; Desulfobacterales; Desulfobulbaceae; Desulfobulbus"
"Bacteria; Proteobacteria; Deltaproteobacteria; Desulfobacterales; Desulfobulbaceae; Desulfobulbus"
"Bacteria; Proteobacteria; Deltaproteobacteria; Desulfobacterales; Desulfobulbaceae; Desulfobulbus"
"Bacteria; Proteobacteria; Deltaproteobacteria; Desulfobacterales; Desulfobulbaceae; Desulfobulbus"
"Bacteria; Proteobacteria; Deltaproteobacteria; Desulfobacterales; Desulfobulbaceae; Desulfobulbus"
"Bacteria; Proteobacteria; Deltaproteobacteria; Desulfobacterales; Desulfobulbaceae; Desulfobulbus"
"Bacteria; Proteobacteria; Deltaproteobacteria; Desulfobacterales; Desulfobulbaceae; Desulfocapsa"
"Bacteria; Proteobacteria; Deltaproteobacteria; Desulfobacterales; Desulfobulbaceae; Desulfurivibrio"
"Bacteria; Proteobacteria; Deltaproteobacteria; Desulfobacterales; Desulfobulbaceae; Desulfurivibrio"
"Bacteria; Proteobacteria; Deltaproteobacteria; Desulfobacterales; Desulfobulbaceae; Desulfurivibrio"
"Bacteria; Proteobacteria; Deltaproteobacteria; Desulfobacterales; Desulfobulbaceae; Desulfurivibrio"
"Bacteria; Proteobacteria; Deltaproteobacteria; Desulfobacterales; Desulfobulbaceae; Desulfurivibrio"
"Bacteria; Proteobacteria; Deltaproteobacteria; Desulfovibrionales; Desulfomicrobiaceae; Desulfomicrobium"
"Bacteria; Proteobacteria; Deltaproteobacteria; Desulfovibrionales; Desulfomicrobiaceae; Desulfomicrobium"
"Bacteria; Proteobacteria; Deltaproteobacteria; Desulfovibrionales; Desulfomicrobiaceae; Desulfomicrobium"
"Bacteria; Proteobacteria; Deltaproteobacteria; Desulfovibrionales; Desulfomicrobiaceae; Desulfomicrobium"
"Bacteria; Proteobacteria; Deltaproteobacteria; Desulfovibrionales; Desulfomicrobiaceae; Desulfomicrobium"
"Bacteria; Proteobacteria; Deltaproteobacteria; Desulfovibrionales; Desulfomicrobiaceae; Desulfomicrobium"
"Bacteria; Proteobacteria; Deltaproteobacteria; Desulfovibrionales; Desulfomicrobiaceae; Desulfomicrobium"
"Bacteria; Proteobacteria; Deltaproteobacteria; Desulfovibrionales; Desulfomicrobiaceae; Desulfomicrobium"
"Bacteria; Proteobacteria; Deltaproteobacteria; Desulfovibrionales; Desulfomicrobiaceae; Desulfomicrobium"
"Bacteria; Proteobacteria; Deltaproteobacteria; Desulfovibrionales; Desulfomicrobiaceae; Desulfomicrobium"
"Bacteria; Proteobacteria; Deltaproteobacteria; Desulfovibrionales; Desulfomicrobiaceae; Desulfomicrobium"
"Bacteria; Proteobacteria; Deltaproteobacteria; Desulfovibrionales; Desulfomicrobiaceae; Desulfomicrobium"
"Bacteria; Proteobacteria; Deltaproteobacteria; Desulfovibrionales; Desulfomicrobiaceae; Desulfomicrobium"
"Bacteria; Proteobacteria; Deltaproteobacteria; Desulfovibrionales; Desulfomicrobiaceae; Desulfomicrobium"
"Bacteria; Proteobacteria; Deltaproteobacteria; Desulfovibrionales; Desulfomicrobiaceae; Desulfomicrobium"
"Bacteria; Proteobacteria; Deltaproteobacteria; Desulfovibrionales; Desulfomicrobiaceae; Desulfomicrobium"
"Bacteria; Proteobacteria; Deltaproteobacteria; Desulfovibrionales; Desulfomicrobiaceae; Desulfomicrobium"
"Bacteria; Proteobacteria; Deltaproteobacteria; Desulfovibrionales; Desulfomicrobiaceae; Desulfomicrobium"
"Bacteria; Proteobacteria; Deltaproteobacteria; Desulfovibrionales; Desulfomicrobiaceae; Desulfomicrobium"
"Bacteria; Proteobacteria; Deltaproteobacteria; Desulfovibrionales; Desulfomicrobiaceae; Desulfomicrobium"
"Bacteria; Proteobacteria; Deltaproteobacteria; Desulfovibrionales; Desulfomicrobiaceae; Desulfomicrobium"
"Bacteria; Proteobacteria; Deltaproteobacteria; Desulfovibrionales; Desulfomicrobiaceae; Desulfomicrobium"
"Bacteria; Proteobacteria; Deltaproteobacteria; Desulfovibrionales; Desulfomicrobiaceae; Desulfomicrobium"
"Bacteria; Proteobacteria; Deltaproteobacteria; Desulfovibrionales; Desulfomicrobiaceae; Desulfomicrobium"
"Bacteria; Proteobacteria; Deltaproteobacteria; Desulfovibrionales; Desulfomicrobiaceae; Desulfomicrobium"
"Bacteria; Proteobacteria; Deltaproteobacteria; Desulfovibrionales; Desulfomicrobiaceae; Desulfomicrobium"
"Bacteria; Proteobacteria; Deltaproteobacteria; Desulfovibrionales; Desulfomicrobiaceae; Desulfomicrobium"
"Bacteria; Proteobacteria; Deltaproteobacteria; Desulfovibrionales; Desulfomicrobiaceae; Desulfomicrobium"
"Bacteria; Proteobacteria; Deltaproteobacteria; Desulfovibrionales; Desulfomicrobiaceae; Desulfomicrobium"
"Bacteria; Proteobacteria; Deltaproteobacteria; Desulfovibrionales; Desulfomicrobiaceae; Desulfomicrobium"
"Bacteria; Proteobacteria; Deltaproteobacteria; Desulfovibrionales; Desulfovibrionaceae; Desulfocurvus"
"Bacteria; Proteobacteria; Deltaproteobacteria; Desulfovibrionales; Desulfovibrionaceae; Desulfocurvus"
"Bacteria; Proteobacteria; Deltaproteobacteria; Desulfovibrionales; Desulfovibrionaceae; Desulfocurvus"
"Bacteria; Proteobacteria; Deltaproteobacteria; Desulfovibrionales; Desulfovibrionaceae; Desulfocurvus"
"Bacteria; Proteobacteria; Deltaproteobacteria; Desulfovibrionales; Desulfovibrionaceae; Desulfocurvus"
"Bacteria; Proteobacteria; Deltaproteobacteria; Desulfovibrionales; Desulfovibrionaceae; Desulfocurvus"
"Bacteria; Proteobacteria; Deltaproteobacteria; Desulfovibrionales; Desulfovibrionaceae; Desulfocurvus"
"Bacteria; Proteobacteria; Deltaproteobacteria; Desulfovibrionales; Desulfovibrionaceae; Desulfovibrio"
"Bacteria; Proteobacteria; Deltaproteobacteria; Desulfovibrionales; Desulfovibrionaceae; Desulfovibrio"
"Bacteria; Proteobacteria; Deltaproteobacteria; Desulfovibrionales; Desulfovibrionaceae; Desulfovibrio"
"Bacteria; Proteobacteria; Deltaproteobacteria; Desulfovibrionales; Desulfovibrionaceae; Desulfovibrio"
"Bacteria; Proteobacteria; Deltaproteobacteria; Desulfovibrionales; Desulfovibrionaceae; Desulfovibrio"
"Bacteria; Proteobacteria; Deltaproteobacteria; Desulfovibrionales; Desulfovibrionaceae; Desulfovibrio"
"Bacteria; Proteobacteria; Deltaproteobacteria; Desulfovibrionales; Desulfovibrionaceae; Desulfovibrio"
"Bacteria; Proteobacteria; Deltaproteobacteria; Desulfovibrionales; Desulfovibrionaceae; Desulfovibrio"
"Bacteria; Proteobacteria; Deltaproteobacteria; Desulfovibrionales; Desulfovibrionaceae; Desulfovibrio"
"Bacteria; Proteobacteria; Deltaproteobacteria; Desulfovibrionales; Desulfovibrionaceae; Desulfovibrio"
"Bacteria; Proteobacteria; Deltaproteobacteria; Desulfovibrionales; Desulfovibrionaceae; Desulfovibrio"
"Bacteria; Proteobacteria; Deltaproteobacteria; Desulfovibrionales; Desulfovibrionaceae; Desulfovibrio"
"Bacteria; Proteobacteria; Deltaproteobacteria; Desulfovibrionales; Desulfovibrionaceae; Desulfovibrio"
"Bacteria; Proteobacteria; Deltaproteobacteria; Desulfovibrionales; Desulfovibrionaceae; Desulfovibrio"
"Bacteria; Proteobacteria; Deltaproteobacteria; Desulfovibrionales; Desulfovibrionaceae; Desulfovibrio"
"Bacteria; Proteobacteria; Deltaproteobacteria; Desulfovibrionales; Desulfovibrionaceae; Desulfovibrio"
"Bacteria; Proteobacteria; Deltaproteobacteria; Desulfovibrionales; Desulfovibrionaceae; Desulfovibrio"
"Bacteria; Proteobacteria; Deltaproteobacteria; Desulfovibrionales; Desulfovibrionaceae; Desulfovibrio"
"Bacteria; Proteobacteria; Deltaproteobacteria; Desulfovibrionales; Desulfovibrionaceae; Desulfovibrio"
"Bacteria; Proteobacteria; Deltaproteobacteria; Desulfovibrionales; Desulfovibrionaceae; Desulfovibrio"
"Bacteria; Proteobacteria; Deltaproteobacteria; Desulfovibrionales; Desulfovibrionaceae; Desulfovibrio"
"Bacteria; Proteobacteria; Deltaproteobacteria; Desulfovibrionales; Desulfovibrionaceae; Desulfovibrio"
"Bacteria; Proteobacteria; Deltaproteobacteria; Desulfovibrionales; Desulfovibrionaceae; Desulfovibrio"
"Bacteria; Proteobacteria; Deltaproteobacteria; Desulfovibrionales; Desulfovibrionaceae; Desulfovibrio"
"Bacteria; Proteobacteria; Deltaproteobacteria; Desulfovibrionales; Desulfovibrionaceae; Desulfovibrio"
"Bacteria; Proteobacteria; Deltaproteobacteria; Desulfovibrionales; Desulfovibrionaceae; Desulfovibrio"
"Bacteria; Proteobacteria; Deltaproteobacteria; Desulfovibrionales; Desulfovibrionaceae; Desulfovibrio"
"Bacteria; Proteobacteria; Deltaproteobacteria; Desulfovibrionales; Desulfovibrionaceae; Desulfovibrio"
"Bacteria; Proteobacteria; Deltaproteobacteria; Desulfovibrionales; Desulfovibrionaceae; Desulfovibrio"
"Bacteria; Proteobacteria; Deltaproteobacteria; Desulfovibrionales; Desulfovibrionaceae; Desulfovibrio"
"Bacteria; Proteobacteria; Deltaproteobacteria; Desulfovibrionales; Desulfovibrionaceae; Desulfovibrio"
"Bacteria; Proteobacteria; Deltaproteobacteria; Desulfovibrionales; Desulfovibrionaceae; Desulfovibrio"
"Bacteria; Proteobacteria; Deltaproteobacteria; Desulfovibrionales; Desulfovibrionaceae; Desulfovibrio"
"Bacteria; Proteobacteria; Deltaproteobacteria; Desulfovibrionales; Desulfovibrionaceae; Desulfovibrionaceae_unclassified"
"Bacteria; Proteobacteria; Deltaproteobacteria; Desulfovibrionales; Desulfovibrionaceae; Desulfovibrionaceae_unclassified"
"Bacteria; Proteobacteria; Deltaproteobacteria; Desulfovibrionales; Desulfovibrionaceae; Desulfovibrionaceae_unclassified"
"Bacteria; Proteobacteria; Deltaproteobacteria; Desulfovibrionales; Desulfovibrionaceae; Desulfovibrionaceae_unclassified"
"Bacteria; Proteobacteria; Deltaproteobacteria; Desulfovibrionales; Desulfovibrionaceae; Desulfovibrionaceae_unclassified"
"Bacteria; Proteobacteria; Deltaproteobacteria; Desulfovibrionales; Desulfovibrionaceae; Desulfovibrionaceae_unclassified"
"Bacteria; Proteobacteria; Deltaproteobacteria; Desulfovibrionales; Desulfovibrionaceae; Desulfovibrionaceae_unclassified"
"Bacteria; Proteobacteria; Deltaproteobacteria; Desulfovibrionales; Desulfovibrionaceae; Desulfovibrionaceae_unclassified"
"Bacteria; Proteobacteria; Deltaproteobacteria; Desulfovibrionales; Desulfovibrionaceae; Desulfovibrionaceae_unclassified"
"Bacteria; Proteobacteria; Deltaproteobacteria; Desulfovibrionales; Desulfovibrionaceae; Desulfovibrionaceae_unclassified"
"Bacteria; Proteobacteria; Deltaproteobacteria; Desulfovibrionales; Desulfovibrionaceae; Desulfovibrionaceae_unclassified"
"Bacteria; Proteobacteria; Deltaproteobacteria; Desulfovibrionales; Desulfovibrionaceae; Desulfovibrionaceae_unclassified"
"Bacteria; Proteobacteria; Deltaproteobacteria; Desulfovibrionales; Desulfovibrionaceae; Desulfovibrionaceae_unclassified"
"Bacteria; Proteobacteria; Deltaproteobacteria; Desulfovibrionales; Desulfovibrionaceae; Desulfovibrionaceae_unclassified"
"Bacteria; Proteobacteria; Deltaproteobacteria; Desulfovibrionales; Desulfovibrionaceae; Desulfovibrionaceae_unclassified"
"Bacteria; Proteobacteria; Deltaproteobacteria; Desulfovibrionales; Desulfovibrionaceae; Desulfovibrionaceae_unclassified"
"Bacteria; Proteobacteria; Deltaproteobacteria; Desulfovibrionales; Desulfovibrionaceae; Desulfovibrionaceae_unclassified"
"Bacteria; Proteobacteria; Deltaproteobacteria; Desulfovibrionales; Desulfovibrionaceae; Desulfovibrionaceae_unclassified"
"Bacteria; Proteobacteria; Deltaproteobacteria; Desulfovibrionales; Desulfovibrionaceae; Desulfovibrionaceae_unclassified"
"Bacteria; Proteobacteria; Deltaproteobacteria; Desulfovibrionales; Desulfovibrionaceae; Desulfovibrionaceae_unclassified"
"Bacteria; Proteobacteria; Deltaproteobacteria; Desulfovibrionales; Desulfovibrionaceae; Desulfovibrionaceae_unclassified"
"Bacteria; Proteobacteria; Deltaproteobacteria; Desulfovibrionales; Desulfovibrionaceae; Desulfovibrionaceae_unclassified"
"Bacteria; Proteobacteria; Deltaproteobacteria; Desulfovibrionales; Desulfovibrionaceae; Desulfovibrionaceae_unclassified"
"Bacteria; Proteobacteria; Deltaproteobacteria; Desulfovibrionales; Desulfovibrionaceae; Desulfovibrionaceae_unclassified"
"Bacteria; Proteobacteria; Deltaproteobacteria; Desulfovibrionales; Desulfovibrionaceae; Desulfovibrionaceae_unclassified"
"Bacteria; Proteobacteria; Deltaproteobacteria; Desulfovibrionales; Desulfovibrionaceae; Desulfovibrionaceae_unclassified"
"Bacteria; Proteobacteria; Deltaproteobacteria; Desulfovibrionales; Desulfovibrionaceae; Desulfovibrionaceae_unclassified"
"Bacteria; Proteobacteria; Deltaproteobacteria; Desulfovibrionales; Desulfovibrionaceae; Desulfovibrionaceae_unclassified"
"Bacteria; Proteobacteria; Deltaproteobacteria; Desulfovibrionales; Desulfovibrionaceae; Desulfovibrionaceae_unclassified"
"Bacteria; Proteobacteria; Deltaproteobacteria; Desulfovibrionales; Desulfovibrionaceae; Desulfovibrionaceae_unclassified"
"Bacteria; Proteobacteria; Deltaproteobacteria; Desulfovibrionales; Desulfovibrionaceae; Desulfovibrionaceae_unclassified"
"Bacteria; Proteobacteria; Deltaproteobacteria; Desulfovibrionales; Desulfovibrionaceae; Desulfovibrionaceae_unclassified"
"Bacteria; Proteobacteria; Deltaproteobacteria; Desulfovibrionales; Desulfovibrionaceae; Desulfovibrionaceae_unclassified"
"Bacteria; Proteobacteria; Deltaproteobacteria; Desulfovibrionales; Desulfovibrionaceae; Desulfovibrionaceae_unclassified"
"Bacteria; Proteobacteria; Deltaproteobacteria; Desulfovibrionales; Desulfovibrionaceae; Desulfovibrionaceae_unclassified"
"Bacteria; Proteobacteria; Deltaproteobacteria; Desulfovibrionales; Desulfovibrionaceae; Desulfovibrionaceae_unclassified"
"Bacteria; Proteobacteria; Deltaproteobacteria; Desulfovibrionales; Desulfovibrionaceae; Desulfovibrionaceae_unclassified"
"Bacteria; Proteobacteria; Deltaproteobacteria; Desulfovibrionales; Desulfovibrionaceae; Desulfovibrionaceae_unclassified"
"Bacteria; Proteobacteria; Deltaproteobacteria; Desulfovibrionales; Desulfovibrionaceae; Desulfovibrionaceae_unclassified"
"Bacteria; Proteobacteria; Deltaproteobacteria; Desulfovibrionales; Desulfovibrionaceae; Desulfovibrionaceae_unclassified"
"Bacteria; Proteobacteria; Deltaproteobacteria; Desulfovibrionales; Desulfovibrionaceae; Desulfovibrionaceae_unclassified"
"Bacteria; Proteobacteria; Deltaproteobacteria; Desulfuromonadales; Desulfuromonadaceae; Desulfuromonas"
"Bacteria; Proteobacteria; Deltaproteobacteria; Desulfuromonadales; Desulfuromonadaceae; Desulfuromonas"
"Bacteria; Proteobacteria; Deltaproteobacteria; Desulfuromonadales; Desulfuromonadaceae; Desulfuromonas"
"Bacteria; Proteobacteria; Deltaproteobacteria; Desulfuromonadales; Desulfuromonadaceae; Desulfuromonas"
"Bacteria; Proteobacteria; Deltaproteobacteria; Desulfuromonadales; Desulfuromonadaceae; Desulfuromonas"
"Bacteria; Proteobacteria; Deltaproteobacteria; Desulfuromonadales; Desulfuromonadaceae; Desulfuromonas"
"Bacteria; Proteobacteria; Deltaproteobacteria; Desulfuromonadales; Desulfuromonadaceae; Desulfuromonas"
"Bacteria; Proteobacteria; Deltaproteobacteria; Desulfuromonadales; Desulfuromonadaceae; Desulfuromonas"
"Bacteria; Proteobacteria; Deltaproteobacteria; Desulfuromonadales; Desulfuromonadaceae; Desulfuromonas"
"Bacteria; Proteobacteria; Deltaproteobacteria; Desulfuromonadales; Desulfuromonadaceae; Desulfuromonas"
"Bacteria; Proteobacteria; Deltaproteobacteria; Syntrophobacterales; Syntrophaceae; Syntrophus"
"Bacteria; Proteobacteria; Gammaproteobacteria; Alteromonadales; Alteromonadaceae; Alishewanella"
"Bacteria; Proteobacteria; Gammaproteobacteria; Betaproteobacteriales; Rhodocyclaceae; Dechloromonas"
# arsenate_detoxification (3 records):
"Bacteria; Firmicutes; Bacilli; Bacillales; Bacillaceae; Bacillus"
"Bacteria; Firmicutes; Bacilli; Bacillales; Bacillaceae; Vulcanibacillus"
"Bacteria; Proteobacteria; Gammaproteobacteria; Betaproteobacteriales; Burkholderiaceae; Variovorax"
# arsenate_respiration (78 records):
"Bacteria; Bacteroidetes; Ignavibacteria; Ignavibacteriales; Melioribacteraceae; IheB3-7"
"Bacteria; Bacteroidetes; Ignavibacteria; Ignavibacteriales; Melioribacteraceae; IheB3-7"
"Bacteria; Bacteroidetes; Ignavibacteria; Ignavibacteriales; Melioribacteraceae; IheB3-7"
"Bacteria; Bacteroidetes; Ignavibacteria; Ignavibacteriales; Melioribacteraceae; IheB3-7"
"Bacteria; Bacteroidetes; Ignavibacteria; Ignavibacteriales; Melioribacteraceae; IheB3-7"
"Bacteria; Bacteroidetes; Ignavibacteria; Ignavibacteriales; Melioribacteraceae; IheB3-7"
"Bacteria; Epsilonbacteraeota; Campylobacteria; Campylobacterales; Sulfurospirillaceae; Sulfurospirillum"
"Bacteria; Epsilonbacteraeota; Campylobacteria; Campylobacterales; Sulfurospirillaceae; Sulfurospirillum"
"Bacteria; Epsilonbacteraeota; Campylobacteria; Campylobacterales; Sulfurospirillaceae; Sulfurospirillum"
"Bacteria; Epsilonbacteraeota; Campylobacteria; Campylobacterales; Sulfurospirillaceae; Sulfurospirillum"
"Bacteria; Epsilonbacteraeota; Campylobacteria; Campylobacterales; Sulfurospirillaceae; Sulfurospirillum"
"Bacteria; Epsilonbacteraeota; Campylobacteria; Campylobacterales; Sulfurospirillaceae; Sulfurospirillum"
"Bacteria; Epsilonbacteraeota; Campylobacteria; Campylobacterales; Sulfurospirillaceae; Sulfurospirillum"
"Bacteria; Epsilonbacteraeota; Campylobacteria; Campylobacterales; Sulfurospirillaceae; Sulfurospirillum"
"Bacteria; Epsilonbacteraeota; Campylobacteria; Campylobacterales; Sulfurospirillaceae; Sulfurospirillum"
"Bacteria; Epsilonbacteraeota; Campylobacteria; Campylobacterales; Sulfurospirillaceae; Sulfurospirillum"
"Bacteria; Epsilonbacteraeota; Campylobacteria; Campylobacterales; Sulfurospirillaceae; Sulfurospirillum"
"Bacteria; Epsilonbacteraeota; Campylobacteria; Campylobacterales; Sulfurospirillaceae; Sulfurospirillum"
"Bacteria; Epsilonbacteraeota; Campylobacteria; Campylobacterales; Sulfurospirillaceae; Sulfurospirillum"
"Bacteria; Epsilonbacteraeota; Campylobacteria; Campylobacterales; Sulfurospirillaceae; Sulfurospirillum"
"Bacteria; Epsilonbacteraeota; Campylobacteria; Campylobacterales; Sulfurospirillaceae; Sulfurospirillum"
"Bacteria; Epsilonbacteraeota; Campylobacteria; Campylobacterales; Sulfurospirillaceae; Sulfurospirillum"
"Bacteria; Epsilonbacteraeota; Campylobacteria; Campylobacterales; Sulfurospirillaceae; Sulfurospirillum"
"Bacteria; Epsilonbacteraeota; Campylobacteria; Campylobacterales; Sulfurospirillaceae; Sulfurospirillum"
"Bacteria; Epsilonbacteraeota; Campylobacteria; Campylobacterales; Sulfurospirillaceae; Sulfurospirillum"
"Bacteria; Epsilonbacteraeota; Campylobacteria; Campylobacterales; Sulfurospirillaceae; Sulfurospirillum"
"Bacteria; Epsilonbacteraeota; Campylobacteria; Campylobacterales; Sulfurospirillaceae; Sulfurospirillum"
"Bacteria; Epsilonbacteraeota; Campylobacteria; Campylobacterales; Sulfurospirillaceae; Sulfurospirillum"
"Bacteria; Epsilonbacteraeota; Campylobacteria; Campylobacterales; Sulfurospirillaceae; Sulfurospirillum"
"Bacteria; Epsilonbacteraeota; Campylobacteria; Campylobacterales; Sulfurospirillaceae; Sulfurospirillum"
"Bacteria; Epsilonbacteraeota; Campylobacteria; Campylobacterales; Sulfurospirillaceae; Sulfurospirillum"
"Bacteria; Epsilonbacteraeota; Campylobacteria; Campylobacterales; Sulfurospirillaceae; Sulfurospirillum"
"Bacteria; Epsilonbacteraeota; Campylobacteria; Campylobacterales; Sulfurospirillaceae; Sulfurospirillum"
"Bacteria; Epsilonbacteraeota; Campylobacteria; Campylobacterales; Sulfurospirillaceae; Sulfurospirillum"
"Bacteria; Epsilonbacteraeota; Campylobacteria; Campylobacterales; Sulfurospirillaceae; Sulfurospirillum"
"Bacteria; Epsilonbacteraeota; Campylobacteria; Campylobacterales; Sulfurospirillaceae; Sulfurospirillum"
"Bacteria; Epsilonbacteraeota; Campylobacteria; Campylobacterales; Sulfurospirillaceae; Sulfurospirillum"
"Bacteria; Epsilonbacteraeota; Campylobacteria; Campylobacterales; Sulfurospirillaceae; Sulfurospirillum"
"Bacteria; Epsilonbacteraeota; Campylobacteria; Campylobacterales; Sulfurospirillaceae; Sulfurospirillum"
"Bacteria; Epsilonbacteraeota; Campylobacteria; Campylobacterales; Sulfurospirillaceae; Sulfurospirillum"
"Bacteria; Epsilonbacteraeota; Campylobacteria; Campylobacterales; Sulfurospirillaceae; Sulfurospirillum"
"Bacteria; Epsilonbacteraeota; Campylobacteria; Campylobacterales; Sulfurospirillaceae; Sulfurospirillum"
"Bacteria; Epsilonbacteraeota; Campylobacteria; Campylobacterales; Sulfurospirillaceae; Sulfurospirillum"
"Bacteria; Epsilonbacteraeota; Campylobacteria; Campylobacterales; Sulfurospirillaceae; Sulfurospirillum"
"Bacteria; Epsilonbacteraeota; Campylobacteria; Campylobacterales; Sulfurospirillaceae; Sulfurospirillum"
"Bacteria; Epsilonbacteraeota; Campylobacteria; Campylobacterales; Sulfurospirillaceae; Sulfurospirillum"
"Bacteria; Epsilonbacteraeota; Campylobacteria; Campylobacterales; Sulfurospirillaceae; Sulfurospirillum"
"Bacteria; Epsilonbacteraeota; Campylobacteria; Campylobacterales; Sulfurospirillaceae; Sulfurospirillum"
"Bacteria; Epsilonbacteraeota; Campylobacteria; Campylobacterales; Sulfurospirillaceae; Sulfurospirillum"
"Bacteria; Epsilonbacteraeota; Campylobacteria; Campylobacterales; Sulfurospirillaceae; Sulfurospirillum"
"Bacteria; Epsilonbacteraeota; Campylobacteria; Campylobacterales; Sulfurospirillaceae; Sulfurospirillum"
"Bacteria; Epsilonbacteraeota; Campylobacteria; Campylobacterales; Sulfurospirillaceae; Sulfurospirillum"
"Bacteria; Epsilonbacteraeota; Campylobacteria; Campylobacterales; Sulfurospirillaceae; Sulfurospirillum"
"Bacteria; Epsilonbacteraeota; Campylobacteria; Campylobacterales; Sulfurospirillaceae; Sulfurospirillum"
"Bacteria; Epsilonbacteraeota; Campylobacteria; Campylobacterales; Sulfurospirillaceae; Sulfurospirillum"
"Bacteria; Epsilonbacteraeota; Campylobacteria; Campylobacterales; Sulfurospirillaceae; Sulfurospirillum"
"Bacteria; Epsilonbacteraeota; Campylobacteria; Campylobacterales; Sulfurospirillaceae; Sulfurospirillum"
"Bacteria; Epsilonbacteraeota; Campylobacteria; Campylobacterales; Sulfurospirillaceae; Sulfurospirillum"
"Bacteria; Epsilonbacteraeota; Campylobacteria; Campylobacterales; Sulfurospirillaceae; Sulfurospirillum"
"Bacteria; Epsilonbacteraeota; Campylobacteria; Campylobacterales; Sulfurospirillaceae; Sulfurospirillum"
"Bacteria; Epsilonbacteraeota; Campylobacteria; Campylobacterales; Sulfurospirillaceae; Sulfurospirillum"
"Bacteria; Epsilonbacteraeota; Campylobacteria; Campylobacterales; Sulfurospirillaceae; Sulfurospirillum"
"Bacteria; Epsilonbacteraeota; Campylobacteria; Campylobacterales; Sulfurospirillaceae; Sulfurospirillum"
"Bacteria; Epsilonbacteraeota; Campylobacteria; Campylobacterales; Sulfurospirillaceae; Sulfurospirillum"
"Bacteria; Epsilonbacteraeota; Campylobacteria; Campylobacterales; Sulfurospirillaceae; Sulfurospirillum"
"Bacteria; Epsilonbacteraeota; Campylobacteria; Campylobacterales; Sulfurospirillaceae; Sulfurospirillum"
"Bacteria; Epsilonbacteraeota; Campylobacteria; Campylobacterales; Sulfurospirillaceae; Sulfurospirillum"
"Bacteria; Epsilonbacteraeota; Campylobacteria; Campylobacterales; Sulfurospirillaceae; Sulfurospirillum"
"Bacteria; Epsilonbacteraeota; Campylobacteria; Campylobacterales; Sulfurospirillaceae; Sulfurospirillum"
"Bacteria; Epsilonbacteraeota; Campylobacteria; Campylobacterales; Sulfurospirillaceae; Sulfurospirillum"
"Bacteria; Epsilonbacteraeota; Campylobacteria; Campylobacterales; Sulfurospirillaceae; Sulfurospirillum"
"Bacteria; Epsilonbacteraeota; Campylobacteria; Campylobacterales; Sulfurospirillaceae; Sulfurospirillum"
"Bacteria; Epsilonbacteraeota; Campylobacteria; Campylobacterales; Sulfurospirillaceae; Sulfurospirillum"
"Bacteria; Epsilonbacteraeota; Campylobacteria; Campylobacterales; Sulfurospirillaceae; Sulfurospirillum"
"Bacteria; Epsilonbacteraeota; Campylobacteria; Campylobacterales; Sulfurospirillaceae; Sulfurospirillum"
"Bacteria; Epsilonbacteraeota; Campylobacteria; Campylobacterales; Sulfurospirillaceae; Sulfurospirillum"
"Bacteria; Firmicutes; Bacilli; Bacillales; Bacillaceae; Bacillus"
"Bacteria; Firmicutes; Bacilli; Bacillales; Bacillaceae; Vulcanibacillus"
# dissimilatory_arsenate_reduction (79 records):
"Bacteria; Bacteroidetes; Ignavibacteria; Ignavibacteriales; Melioribacteraceae; IheB3-7"
"Bacteria; Bacteroidetes; Ignavibacteria; Ignavibacteriales; Melioribacteraceae; IheB3-7"
"Bacteria; Bacteroidetes; Ignavibacteria; Ignavibacteriales; Melioribacteraceae; IheB3-7"
"Bacteria; Bacteroidetes; Ignavibacteria; Ignavibacteriales; Melioribacteraceae; IheB3-7"
"Bacteria; Bacteroidetes; Ignavibacteria; Ignavibacteriales; Melioribacteraceae; IheB3-7"
"Bacteria; Bacteroidetes; Ignavibacteria; Ignavibacteriales; Melioribacteraceae; IheB3-7"
"Bacteria; Epsilonbacteraeota; Campylobacteria; Campylobacterales; Sulfurospirillaceae; Sulfurospirillum"
"Bacteria; Epsilonbacteraeota; Campylobacteria; Campylobacterales; Sulfurospirillaceae; Sulfurospirillum"
"Bacteria; Epsilonbacteraeota; Campylobacteria; Campylobacterales; Sulfurospirillaceae; Sulfurospirillum"
"Bacteria; Epsilonbacteraeota; Campylobacteria; Campylobacterales; Sulfurospirillaceae; Sulfurospirillum"
"Bacteria; Epsilonbacteraeota; Campylobacteria; Campylobacterales; Sulfurospirillaceae; Sulfurospirillum"
"Bacteria; Epsilonbacteraeota; Campylobacteria; Campylobacterales; Sulfurospirillaceae; Sulfurospirillum"
"Bacteria; Epsilonbacteraeota; Campylobacteria; Campylobacterales; Sulfurospirillaceae; Sulfurospirillum"
"Bacteria; Epsilonbacteraeota; Campylobacteria; Campylobacterales; Sulfurospirillaceae; Sulfurospirillum"
"Bacteria; Epsilonbacteraeota; Campylobacteria; Campylobacterales; Sulfurospirillaceae; Sulfurospirillum"
"Bacteria; Epsilonbacteraeota; Campylobacteria; Campylobacterales; Sulfurospirillaceae; Sulfurospirillum"
"Bacteria; Epsilonbacteraeota; Campylobacteria; Campylobacterales; Sulfurospirillaceae; Sulfurospirillum"
"Bacteria; Epsilonbacteraeota; Campylobacteria; Campylobacterales; Sulfurospirillaceae; Sulfurospirillum"
"Bacteria; Epsilonbacteraeota; Campylobacteria; Campylobacterales; Sulfurospirillaceae; Sulfurospirillum"
"Bacteria; Epsilonbacteraeota; Campylobacteria; Campylobacterales; Sulfurospirillaceae; Sulfurospirillum"
"Bacteria; Epsilonbacteraeota; Campylobacteria; Campylobacterales; Sulfurospirillaceae; Sulfurospirillum"
"Bacteria; Epsilonbacteraeota; Campylobacteria; Campylobacterales; Sulfurospirillaceae; Sulfurospirillum"
"Bacteria; Epsilonbacteraeota; Campylobacteria; Campylobacterales; Sulfurospirillaceae; Sulfurospirillum"
"Bacteria; Epsilonbacteraeota; Campylobacteria; Campylobacterales; Sulfurospirillaceae; Sulfurospirillum"
"Bacteria; Epsilonbacteraeota; Campylobacteria; Campylobacterales; Sulfurospirillaceae; Sulfurospirillum"
"Bacteria; Epsilonbacteraeota; Campylobacteria; Campylobacterales; Sulfurospirillaceae; Sulfurospirillum"
"Bacteria; Epsilonbacteraeota; Campylobacteria; Campylobacterales; Sulfurospirillaceae; Sulfurospirillum"
"Bacteria; Epsilonbacteraeota; Campylobacteria; Campylobacterales; Sulfurospirillaceae; Sulfurospirillum"
"Bacteria; Epsilonbacteraeota; Campylobacteria; Campylobacterales; Sulfurospirillaceae; Sulfurospirillum"
"Bacteria; Epsilonbacteraeota; Campylobacteria; Campylobacterales; Sulfurospirillaceae; Sulfurospirillum"
"Bacteria; Epsilonbacteraeota; Campylobacteria; Campylobacterales; Sulfurospirillaceae; Sulfurospirillum"
"Bacteria; Epsilonbacteraeota; Campylobacteria; Campylobacterales; Sulfurospirillaceae; Sulfurospirillum"
"Bacteria; Epsilonbacteraeota; Campylobacteria; Campylobacterales; Sulfurospirillaceae; Sulfurospirillum"
"Bacteria; Epsilonbacteraeota; Campylobacteria; Campylobacterales; Sulfurospirillaceae; Sulfurospirillum"
"Bacteria; Epsilonbacteraeota; Campylobacteria; Campylobacterales; Sulfurospirillaceae; Sulfurospirillum"
"Bacteria; Epsilonbacteraeota; Campylobacteria; Campylobacterales; Sulfurospirillaceae; Sulfurospirillum"
"Bacteria; Epsilonbacteraeota; Campylobacteria; Campylobacterales; Sulfurospirillaceae; Sulfurospirillum"
"Bacteria; Epsilonbacteraeota; Campylobacteria; Campylobacterales; Sulfurospirillaceae; Sulfurospirillum"
"Bacteria; Epsilonbacteraeota; Campylobacteria; Campylobacterales; Sulfurospirillaceae; Sulfurospirillum"
"Bacteria; Epsilonbacteraeota; Campylobacteria; Campylobacterales; Sulfurospirillaceae; Sulfurospirillum"
"Bacteria; Epsilonbacteraeota; Campylobacteria; Campylobacterales; Sulfurospirillaceae; Sulfurospirillum"
"Bacteria; Epsilonbacteraeota; Campylobacteria; Campylobacterales; Sulfurospirillaceae; Sulfurospirillum"
"Bacteria; Epsilonbacteraeota; Campylobacteria; Campylobacterales; Sulfurospirillaceae; Sulfurospirillum"
"Bacteria; Epsilonbacteraeota; Campylobacteria; Campylobacterales; Sulfurospirillaceae; Sulfurospirillum"
"Bacteria; Epsilonbacteraeota; Campylobacteria; Campylobacterales; Sulfurospirillaceae; Sulfurospirillum"
"Bacteria; Epsilonbacteraeota; Campylobacteria; Campylobacterales; Sulfurospirillaceae; Sulfurospirillum"
"Bacteria; Epsilonbacteraeota; Campylobacteria; Campylobacterales; Sulfurospirillaceae; Sulfurospirillum"
"Bacteria; Epsilonbacteraeota; Campylobacteria; Campylobacterales; Sulfurospirillaceae; Sulfurospirillum"
"Bacteria; Epsilonbacteraeota; Campylobacteria; Campylobacterales; Sulfurospirillaceae; Sulfurospirillum"
"Bacteria; Epsilonbacteraeota; Campylobacteria; Campylobacterales; Sulfurospirillaceae; Sulfurospirillum"
"Bacteria; Epsilonbacteraeota; Campylobacteria; Campylobacterales; Sulfurospirillaceae; Sulfurospirillum"
"Bacteria; Epsilonbacteraeota; Campylobacteria; Campylobacterales; Sulfurospirillaceae; Sulfurospirillum"
"Bacteria; Epsilonbacteraeota; Campylobacteria; Campylobacterales; Sulfurospirillaceae; Sulfurospirillum"
"Bacteria; Epsilonbacteraeota; Campylobacteria; Campylobacterales; Sulfurospirillaceae; Sulfurospirillum"
"Bacteria; Epsilonbacteraeota; Campylobacteria; Campylobacterales; Sulfurospirillaceae; Sulfurospirillum"
"Bacteria; Epsilonbacteraeota; Campylobacteria; Campylobacterales; Sulfurospirillaceae; Sulfurospirillum"
"Bacteria; Epsilonbacteraeota; Campylobacteria; Campylobacterales; Sulfurospirillaceae; Sulfurospirillum"
"Bacteria; Epsilonbacteraeota; Campylobacteria; Campylobacterales; Sulfurospirillaceae; Sulfurospirillum"
"Bacteria; Epsilonbacteraeota; Campylobacteria; Campylobacterales; Sulfurospirillaceae; Sulfurospirillum"
"Bacteria; Epsilonbacteraeota; Campylobacteria; Campylobacterales; Sulfurospirillaceae; Sulfurospirillum"
"Bacteria; Epsilonbacteraeota; Campylobacteria; Campylobacterales; Sulfurospirillaceae; Sulfurospirillum"
"Bacteria; Epsilonbacteraeota; Campylobacteria; Campylobacterales; Sulfurospirillaceae; Sulfurospirillum"
"Bacteria; Epsilonbacteraeota; Campylobacteria; Campylobacterales; Sulfurospirillaceae; Sulfurospirillum"
"Bacteria; Epsilonbacteraeota; Campylobacteria; Campylobacterales; Sulfurospirillaceae; Sulfurospirillum"
"Bacteria; Epsilonbacteraeota; Campylobacteria; Campylobacterales; Sulfurospirillaceae; Sulfurospirillum"
"Bacteria; Epsilonbacteraeota; Campylobacteria; Campylobacterales; Sulfurospirillaceae; Sulfurospirillum"
"Bacteria; Epsilonbacteraeota; Campylobacteria; Campylobacterales; Sulfurospirillaceae; Sulfurospirillum"
"Bacteria; Epsilonbacteraeota; Campylobacteria; Campylobacterales; Sulfurospirillaceae; Sulfurospirillum"
"Bacteria; Epsilonbacteraeota; Campylobacteria; Campylobacterales; Sulfurospirillaceae; Sulfurospirillum"
"Bacteria; Epsilonbacteraeota; Campylobacteria; Campylobacterales; Sulfurospirillaceae; Sulfurospirillum"
"Bacteria; Epsilonbacteraeota; Campylobacteria; Campylobacterales; Sulfurospirillaceae; Sulfurospirillum"
"Bacteria; Epsilonbacteraeota; Campylobacteria; Campylobacterales; Sulfurospirillaceae; Sulfurospirillum"
"Bacteria; Epsilonbacteraeota; Campylobacteria; Campylobacterales; Sulfurospirillaceae; Sulfurospirillum"
"Bacteria; Epsilonbacteraeota; Campylobacteria; Campylobacterales; Sulfurospirillaceae; Sulfurospirillum"
"Bacteria; Epsilonbacteraeota; Campylobacteria; Campylobacterales; Sulfurospirillaceae; Sulfurospirillum"
"Bacteria; Epsilonbacteraeota; Campylobacteria; Campylobacterales; Sulfurospirillaceae; Sulfurospirillum"
"Bacteria; Firmicutes; Bacilli; Bacillales; Bacillaceae; Bacillus"
"Bacteria; Firmicutes; Bacilli; Bacillales; Bacillaceae; Vulcanibacillus"
"Bacteria; Proteobacteria; Gammaproteobacteria; Betaproteobacteriales; Burkholderiaceae; Variovorax"
# arsenite_oxidation_detoxification (17 records):
"Bacteria; Proteobacteria; Gammaproteobacteria; Betaproteobacteriales; Burkholderiaceae; Achromobacter"
"Bacteria; Proteobacteria; Gammaproteobacteria; Betaproteobacteriales; Burkholderiaceae; Achromobacter"
"Bacteria; Proteobacteria; Gammaproteobacteria; Betaproteobacteriales; Burkholderiaceae; Achromobacter"
"Bacteria; Proteobacteria; Gammaproteobacteria; Betaproteobacteriales; Burkholderiaceae; Polaromonas"
"Bacteria; Proteobacteria; Gammaproteobacteria; Betaproteobacteriales; Burkholderiaceae; Polaromonas"
"Bacteria; Proteobacteria; Gammaproteobacteria; Betaproteobacteriales; Burkholderiaceae; Thiomonas"
"Bacteria; Proteobacteria; Gammaproteobacteria; Betaproteobacteriales; Burkholderiaceae; Thiomonas"
"Bacteria; Proteobacteria; Gammaproteobacteria; Betaproteobacteriales; Burkholderiaceae; Thiomonas"
"Bacteria; Proteobacteria; Gammaproteobacteria; Betaproteobacteriales; Burkholderiaceae; Thiomonas"
"Bacteria; Proteobacteria; Gammaproteobacteria; Betaproteobacteriales; Burkholderiaceae; Thiomonas"
"Bacteria; Proteobacteria; Gammaproteobacteria; Betaproteobacteriales; Burkholderiaceae; Thiomonas"
"Bacteria; Proteobacteria; Gammaproteobacteria; Betaproteobacteriales; Burkholderiaceae; Thiomonas"
"Bacteria; Proteobacteria; Gammaproteobacteria; Betaproteobacteriales; Burkholderiaceae; Thiomonas"
"Bacteria; Proteobacteria; Gammaproteobacteria; Betaproteobacteriales; Burkholderiaceae; Thiomonas"
"Bacteria; Proteobacteria; Gammaproteobacteria; Betaproteobacteriales; Burkholderiaceae; Thiomonas"
"Bacteria; Proteobacteria; Gammaproteobacteria; Betaproteobacteriales; Burkholderiaceae; Thiomonas"
"Bacteria; Proteobacteria; Gammaproteobacteria; Betaproteobacteriales; Burkholderiaceae; Thiomonas"
# arsenite_oxidation_energy_yielding (17 records):
"Bacteria; Firmicutes; Bacilli; Bacillales; Bacillaceae; Bacillus"
"Bacteria; Firmicutes; Bacilli; Bacillales; Bacillaceae; Vulcanibacillus"
"Bacteria; Proteobacteria; Gammaproteobacteria; Betaproteobacteriales; Burkholderiaceae; Acidovorax"
"Bacteria; Proteobacteria; Gammaproteobacteria; Betaproteobacteriales; Burkholderiaceae; Hydrogenophaga"
"Bacteria; Proteobacteria; Gammaproteobacteria; Betaproteobacteriales; Burkholderiaceae; Hydrogenophaga"
"Bacteria; Proteobacteria; Gammaproteobacteria; Betaproteobacteriales; Burkholderiaceae; Thiomonas"
"Bacteria; Proteobacteria; Gammaproteobacteria; Betaproteobacteriales; Burkholderiaceae; Thiomonas"
"Bacteria; Proteobacteria; Gammaproteobacteria; Betaproteobacteriales; Burkholderiaceae; Thiomonas"
"Bacteria; Proteobacteria; Gammaproteobacteria; Betaproteobacteriales; Burkholderiaceae; Thiomonas"
"Bacteria; Proteobacteria; Gammaproteobacteria; Betaproteobacteriales; Burkholderiaceae; Thiomonas"
"Bacteria; Proteobacteria; Gammaproteobacteria; Betaproteobacteriales; Burkholderiaceae; Thiomonas"
"Bacteria; Proteobacteria; Gammaproteobacteria; Betaproteobacteriales; Burkholderiaceae; Thiomonas"
"Bacteria; Proteobacteria; Gammaproteobacteria; Betaproteobacteriales; Burkholderiaceae; Thiomonas"
"Bacteria; Proteobacteria; Gammaproteobacteria; Betaproteobacteriales; Burkholderiaceae; Thiomonas"
"Bacteria; Proteobacteria; Gammaproteobacteria; Betaproteobacteriales; Burkholderiaceae; Thiomonas"
"Bacteria; Proteobacteria; Gammaproteobacteria; Betaproteobacteriales; Burkholderiaceae; Thiomonas"
"Bacteria; Proteobacteria; Gammaproteobacteria; Betaproteobacteriales; Burkholderiaceae; Thiomonas"
# dissimilatory_arsenite_oxidation (22 records):
"Bacteria; Firmicutes; Bacilli; Bacillales; Bacillaceae; Bacillus"
"Bacteria; Firmicutes; Bacilli; Bacillales; Bacillaceae; Vulcanibacillus"
"Bacteria; Proteobacteria; Gammaproteobacteria; Betaproteobacteriales; Burkholderiaceae; Achromobacter"
"Bacteria; Proteobacteria; Gammaproteobacteria; Betaproteobacteriales; Burkholderiaceae; Achromobacter"
"Bacteria; Proteobacteria; Gammaproteobacteria; Betaproteobacteriales; Burkholderiaceae; Achromobacter"
"Bacteria; Proteobacteria; Gammaproteobacteria; Betaproteobacteriales; Burkholderiaceae; Acidovorax"
"Bacteria; Proteobacteria; Gammaproteobacteria; Betaproteobacteriales; Burkholderiaceae; Hydrogenophaga"
"Bacteria; Proteobacteria; Gammaproteobacteria; Betaproteobacteriales; Burkholderiaceae; Hydrogenophaga"
"Bacteria; Proteobacteria; Gammaproteobacteria; Betaproteobacteriales; Burkholderiaceae; Polaromonas"
"Bacteria; Proteobacteria; Gammaproteobacteria; Betaproteobacteriales; Burkholderiaceae; Polaromonas"
"Bacteria; Proteobacteria; Gammaproteobacteria; Betaproteobacteriales; Burkholderiaceae; Thiomonas"
"Bacteria; Proteobacteria; Gammaproteobacteria; Betaproteobacteriales; Burkholderiaceae; Thiomonas"
"Bacteria; Proteobacteria; Gammaproteobacteria; Betaproteobacteriales; Burkholderiaceae; Thiomonas"
"Bacteria; Proteobacteria; Gammaproteobacteria; Betaproteobacteriales; Burkholderiaceae; Thiomonas"
"Bacteria; Proteobacteria; Gammaproteobacteria; Betaproteobacteriales; Burkholderiaceae; Thiomonas"
"Bacteria; Proteobacteria; Gammaproteobacteria; Betaproteobacteriales; Burkholderiaceae; Thiomonas"
"Bacteria; Proteobacteria; Gammaproteobacteria; Betaproteobacteriales; Burkholderiaceae; Thiomonas"
"Bacteria; Proteobacteria; Gammaproteobacteria; Betaproteobacteriales; Burkholderiaceae; Thiomonas"
"Bacteria; Proteobacteria; Gammaproteobacteria; Betaproteobacteriales; Burkholderiaceae; Thiomonas"
"Bacteria; Proteobacteria; Gammaproteobacteria; Betaproteobacteriales; Burkholderiaceae; Thiomonas"
"Bacteria; Proteobacteria; Gammaproteobacteria; Betaproteobacteriales; Burkholderiaceae; Thiomonas"
"Bacteria; Proteobacteria; Gammaproteobacteria; Betaproteobacteriales; Burkholderiaceae; Thiomonas"
# anammox (0 records):
# nitrate_denitrification (251 records):
"Bacteria; Elusimicrobia; Elusimicrobia; Lineage_IV; Lineage_IV_fa; Lineage_IV_ge"
"Bacteria; Elusimicrobia; Elusimicrobia; Lineage_IV; Lineage_IV_fa; Lineage_IV_ge"
"Bacteria; Elusimicrobia; Elusimicrobia_unclassified; Elusimicrobia_unclassified; Elusimicrobia_unclassified; Elusimicrobia_unclassified"
"Bacteria; Elusimicrobia; Endomicrobia; Endomicrobiales; Endomicrobiaceae; Candidatus_Endomicrobium"
"Bacteria; Elusimicrobia; Endomicrobia; Endomicrobiales; Endomicrobiaceae; Candidatus_Endomicrobium"
"Bacteria; Epsilonbacteraeota; Campylobacteria; Campylobacterales; Arcobacteraceae; Arcobacter"
"Bacteria; Epsilonbacteraeota; Campylobacteria; Campylobacterales; Arcobacteraceae; Arcobacter"
"Bacteria; Epsilonbacteraeota; Campylobacteria; Campylobacterales; Arcobacteraceae; Arcobacter"
"Bacteria; Epsilonbacteraeota; Campylobacteria; Campylobacterales; Arcobacteraceae; Arcobacter"
"Bacteria; Epsilonbacteraeota; Campylobacteria; Campylobacterales; Arcobacteraceae; Arcobacter"
"Bacteria; Epsilonbacteraeota; Campylobacteria; Campylobacterales; Arcobacteraceae; Arcobacter"
"Bacteria; Epsilonbacteraeota; Campylobacteria; Campylobacterales; Arcobacteraceae; Arcobacter"
"Bacteria; Epsilonbacteraeota; Campylobacteria; Campylobacterales; Arcobacteraceae; Arcobacter"
"Bacteria; Epsilonbacteraeota; Campylobacteria; Campylobacterales; Thiovulaceae; Sulfuricurvum"
"Bacteria; Epsilonbacteraeota; Campylobacteria; Campylobacterales; Thiovulaceae; Sulfuricurvum"
"Bacteria; Epsilonbacteraeota; Campylobacteria; Campylobacterales; Thiovulaceae; Sulfuricurvum"
"Bacteria; Epsilonbacteraeota; Campylobacteria; Campylobacterales; Thiovulaceae; Sulfuricurvum"
"Bacteria; Epsilonbacteraeota; Campylobacteria; Campylobacterales; Thiovulaceae; Sulfuricurvum"
"Bacteria; Epsilonbacteraeota; Campylobacteria; Campylobacterales; Thiovulaceae; Sulfuricurvum"
"Bacteria; Epsilonbacteraeota; Campylobacteria; Campylobacterales; Thiovulaceae; Sulfuricurvum"
"Bacteria; Epsilonbacteraeota; Campylobacteria; Campylobacterales; Thiovulaceae; Sulfuricurvum"
"Bacteria; Epsilonbacteraeota; Campylobacteria; Campylobacterales; Thiovulaceae; Sulfuricurvum"
"Bacteria; Epsilonbacteraeota; Campylobacteria; Campylobacterales; Thiovulaceae; Sulfuricurvum"
"Bacteria; Epsilonbacteraeota; Campylobacteria; Campylobacterales; Thiovulaceae; Sulfuricurvum"
"Bacteria; Epsilonbacteraeota; Campylobacteria; Campylobacterales; Thiovulaceae; Sulfuricurvum"
"Bacteria; Epsilonbacteraeota; Campylobacteria; Campylobacterales; Thiovulaceae; Sulfuricurvum"
"Bacteria; Epsilonbacteraeota; Campylobacteria; Campylobacterales; Thiovulaceae; Sulfuricurvum"
"Bacteria; Epsilonbacteraeota; Campylobacteria; Campylobacterales; Thiovulaceae; Sulfuricurvum"
"Bacteria; Epsilonbacteraeota; Campylobacteria; Campylobacterales; Thiovulaceae; Sulfuricurvum"
"Bacteria; Epsilonbacteraeota; Campylobacteria; Campylobacterales; Thiovulaceae; Sulfuricurvum"
"Bacteria; Epsilonbacteraeota; Campylobacteria; Campylobacterales; Thiovulaceae; Sulfuricurvum"
"Bacteria; Epsilonbacteraeota; Campylobacteria; Campylobacterales; Thiovulaceae; Sulfuricurvum"
"Bacteria; Epsilonbacteraeota; Campylobacteria; Campylobacterales; Thiovulaceae; Sulfuricurvum"
"Bacteria; Epsilonbacteraeota; Campylobacteria; Campylobacterales; Thiovulaceae; Sulfuricurvum"
"Bacteria; Epsilonbacteraeota; Campylobacteria; Campylobacterales; Thiovulaceae; Sulfuricurvum"
"Bacteria; Epsilonbacteraeota; Campylobacteria; Campylobacterales; Thiovulaceae; Sulfuricurvum"
"Bacteria; Epsilonbacteraeota; Campylobacteria; Campylobacterales; Thiovulaceae; Sulfuricurvum"
"Bacteria; Epsilonbacteraeota; Campylobacteria; Campylobacterales; Thiovulaceae; Sulfuricurvum"
"Bacteria; Epsilonbacteraeota; Campylobacteria; Campylobacterales; Thiovulaceae; Sulfuricurvum"
"Bacteria; Epsilonbacteraeota; Campylobacteria; Campylobacterales; Thiovulaceae; Sulfuricurvum"
"Bacteria; Epsilonbacteraeota; Campylobacteria; Campylobacterales; Thiovulaceae; Sulfuricurvum"
"Bacteria; Epsilonbacteraeota; Campylobacteria; Campylobacterales; Thiovulaceae; Sulfuricurvum"
"Bacteria; Epsilonbacteraeota; Campylobacteria; Campylobacterales; Thiovulaceae; Sulfuricurvum"
"Bacteria; Epsilonbacteraeota; Campylobacteria; Campylobacterales; Thiovulaceae; Sulfuricurvum"
"Bacteria; Epsilonbacteraeota; Campylobacteria; Campylobacterales; Thiovulaceae; Sulfuricurvum"
"Bacteria; Epsilonbacteraeota; Campylobacteria; Campylobacterales; Thiovulaceae; Sulfuricurvum"
"Bacteria; Epsilonbacteraeota; Campylobacteria; Campylobacterales; Thiovulaceae; Sulfuricurvum"
"Bacteria; Epsilonbacteraeota; Campylobacteria; Campylobacterales; Thiovulaceae; Sulfuricurvum"
"Bacteria; Epsilonbacteraeota; Campylobacteria; Campylobacterales; Thiovulaceae; Sulfuricurvum"
"Bacteria; Epsilonbacteraeota; Campylobacteria; Campylobacterales; Thiovulaceae; Sulfuricurvum"
"Bacteria; Epsilonbacteraeota; Campylobacteria; Campylobacterales; Thiovulaceae; Sulfuricurvum"
"Bacteria; Epsilonbacteraeota; Campylobacteria; Campylobacterales; Thiovulaceae; Sulfuricurvum"
"Bacteria; Epsilonbacteraeota; Campylobacteria; Campylobacterales; Thiovulaceae; Sulfuricurvum"
"Bacteria; Epsilonbacteraeota; Campylobacteria; Campylobacterales; Thiovulaceae; Sulfuricurvum"
"Bacteria; Epsilonbacteraeota; Campylobacteria; Campylobacterales; Thiovulaceae; Sulfuricurvum"
"Bacteria; Epsilonbacteraeota; Campylobacteria; Campylobacterales; Thiovulaceae; Sulfuricurvum"
"Bacteria; Epsilonbacteraeota; Campylobacteria; Campylobacterales; Thiovulaceae; Sulfuricurvum"
"Bacteria; Epsilonbacteraeota; Campylobacteria; Campylobacterales; Thiovulaceae; Sulfuricurvum"
"Bacteria; Epsilonbacteraeota; Campylobacteria; Campylobacterales; Thiovulaceae; Sulfurimonas"
"Bacteria; Epsilonbacteraeota; Campylobacteria; Campylobacterales; Thiovulaceae; Sulfurimonas"
"Bacteria; Epsilonbacteraeota; Campylobacteria; Campylobacterales; Thiovulaceae; Sulfurimonas"
"Bacteria; Epsilonbacteraeota; Campylobacteria; Campylobacterales; Thiovulaceae; Sulfurimonas"
"Bacteria; Epsilonbacteraeota; Campylobacteria; Campylobacterales; Thiovulaceae; Sulfurimonas"
"Bacteria; Epsilonbacteraeota; Campylobacteria; Campylobacterales; Thiovulaceae; Thiovulaceae_unclassified"
"Bacteria; Epsilonbacteraeota; Campylobacteria; Campylobacterales; Thiovulaceae; Thiovulaceae_unclassified"
"Bacteria; Epsilonbacteraeota; Campylobacteria; Campylobacterales; Thiovulaceae; Thiovulaceae_unclassified"
"Bacteria; Epsilonbacteraeota; Campylobacteria; Campylobacterales; Thiovulaceae; Thiovulaceae_unclassified"
"Bacteria; Epsilonbacteraeota; Campylobacteria; Campylobacterales; Thiovulaceae; Thiovulaceae_unclassified"
"Bacteria; Firmicutes; Bacilli; Bacillales; Bacillaceae; Bacillus"
"Bacteria; Firmicutes; Bacilli; Bacillales; Bacillaceae; Vulcanibacillus"
"Bacteria; Proteobacteria; Alphaproteobacteria; Caulobacterales; Caulobacteraceae; Asticcacaulis"
"Bacteria; Proteobacteria; Alphaproteobacteria; Caulobacterales; Caulobacteraceae; Asticcacaulis"
"Bacteria; Proteobacteria; Alphaproteobacteria; Caulobacterales; Caulobacteraceae; Asticcacaulis"
"Bacteria; Proteobacteria; Alphaproteobacteria; Caulobacterales; Caulobacteraceae; Asticcacaulis"
"Bacteria; Proteobacteria; Alphaproteobacteria; Caulobacterales; Caulobacteraceae; Asticcacaulis"
"Bacteria; Proteobacteria; Alphaproteobacteria; Caulobacterales; Caulobacteraceae; Brevundimonas"
"Bacteria; Proteobacteria; Alphaproteobacteria; Caulobacterales; Caulobacteraceae; Brevundimonas"
"Bacteria; Proteobacteria; Alphaproteobacteria; Caulobacterales; Caulobacteraceae; Brevundimonas"
"Bacteria; Proteobacteria; Alphaproteobacteria; Caulobacterales; Caulobacteraceae; Brevundimonas"
"Bacteria; Proteobacteria; Alphaproteobacteria; Caulobacterales; Caulobacteraceae; Brevundimonas"
"Bacteria; Proteobacteria; Alphaproteobacteria; Caulobacterales; Caulobacteraceae; Caulobacter"
"Bacteria; Proteobacteria; Alphaproteobacteria; Caulobacterales; Caulobacteraceae; Caulobacter"
"Bacteria; Proteobacteria; Alphaproteobacteria; Caulobacterales; Caulobacteraceae; Caulobacteraceae_ge"
"Bacteria; Proteobacteria; Alphaproteobacteria; Caulobacterales; Caulobacteraceae; Caulobacteraceae_ge"
"Bacteria; Proteobacteria; Alphaproteobacteria; Caulobacterales; Caulobacteraceae; Caulobacteraceae_ge"
"Bacteria; Proteobacteria; Alphaproteobacteria; Caulobacterales; Caulobacteraceae; Caulobacteraceae_ge"
"Bacteria; Proteobacteria; Alphaproteobacteria; Caulobacterales; Caulobacteraceae; Caulobacteraceae_ge"
"Bacteria; Proteobacteria; Alphaproteobacteria; Caulobacterales; Caulobacteraceae; Caulobacteraceae_ge"
"Bacteria; Proteobacteria; Alphaproteobacteria; Caulobacterales; Caulobacteraceae; Caulobacteraceae_ge"
"Bacteria; Proteobacteria; Alphaproteobacteria; Caulobacterales; Caulobacteraceae; Caulobacteraceae_ge"
"Bacteria; Proteobacteria; Alphaproteobacteria; Caulobacterales; Caulobacteraceae; Caulobacteraceae_ge"
"Bacteria; Proteobacteria; Alphaproteobacteria; Caulobacterales; Caulobacteraceae; Caulobacteraceae_ge"
"Bacteria; Proteobacteria; Alphaproteobacteria; Caulobacterales; Caulobacteraceae; Caulobacteraceae_unclassified"
"Bacteria; Proteobacteria; Alphaproteobacteria; Caulobacterales; Caulobacteraceae; Caulobacteraceae_unclassified"
"Bacteria; Proteobacteria; Alphaproteobacteria; Caulobacterales; Caulobacteraceae; Caulobacteraceae_unclassified"
"Bacteria; Proteobacteria; Alphaproteobacteria; Caulobacterales; Caulobacteraceae; Caulobacteraceae_unclassified"
"Bacteria; Proteobacteria; Alphaproteobacteria; Caulobacterales; Caulobacteraceae; Caulobacteraceae_unclassified"
"Bacteria; Proteobacteria; Alphaproteobacteria; Caulobacterales; Caulobacteraceae; Caulobacteraceae_unclassified"
"Bacteria; Proteobacteria; Alphaproteobacteria; Caulobacterales; Caulobacteraceae; Caulobacteraceae_unclassified"
"Bacteria; Proteobacteria; Alphaproteobacteria; Caulobacterales; Caulobacteraceae; Caulobacteraceae_unclassified"
"Bacteria; Proteobacteria; Alphaproteobacteria; Caulobacterales; Caulobacteraceae; Caulobacteraceae_unclassified"
"Bacteria; Proteobacteria; Alphaproteobacteria; Caulobacterales; Caulobacteraceae; Caulobacteraceae_unclassified"
"Bacteria; Proteobacteria; Alphaproteobacteria; Caulobacterales; Caulobacteraceae; Caulobacteraceae_unclassified"
"Bacteria; Proteobacteria; Alphaproteobacteria; Caulobacterales; Caulobacteraceae; Caulobacteraceae_unclassified"
"Bacteria; Proteobacteria; Alphaproteobacteria; Caulobacterales; Caulobacteraceae; Caulobacteraceae_unclassified"
"Bacteria; Proteobacteria; Alphaproteobacteria; Caulobacterales; Caulobacteraceae; Caulobacteraceae_unclassified"
"Bacteria; Proteobacteria; Alphaproteobacteria; Caulobacterales; Caulobacteraceae; Caulobacteraceae_unclassified"
"Bacteria; Proteobacteria; Alphaproteobacteria; Caulobacterales; Caulobacteraceae; Caulobacteraceae_unclassified"
"Bacteria; Proteobacteria; Alphaproteobacteria; Caulobacterales; Caulobacteraceae; Caulobacteraceae_unclassified"
"Bacteria; Proteobacteria; Alphaproteobacteria; Caulobacterales; Caulobacteraceae; Caulobacteraceae_unclassified"
"Bacteria; Proteobacteria; Alphaproteobacteria; Caulobacterales; Caulobacteraceae; Caulobacteraceae_unclassified"
"Bacteria; Proteobacteria; Alphaproteobacteria; Caulobacterales; Caulobacteraceae; Caulobacteraceae_unclassified"
"Bacteria; Proteobacteria; Alphaproteobacteria; Caulobacterales; Caulobacteraceae; Caulobacteraceae_unclassified"
"Bacteria; Proteobacteria; Alphaproteobacteria; Caulobacterales; Caulobacteraceae; Caulobacteraceae_unclassified"
"Bacteria; Proteobacteria; Alphaproteobacteria; Caulobacterales; Caulobacteraceae; Caulobacteraceae_unclassified"
"Bacteria; Proteobacteria; Alphaproteobacteria; Caulobacterales; Caulobacteraceae; Caulobacteraceae_unclassified"
"Bacteria; Proteobacteria; Alphaproteobacteria; Caulobacterales; Caulobacteraceae; Caulobacteraceae_unclassified"
"Bacteria; Proteobacteria; Alphaproteobacteria; Caulobacterales; Caulobacteraceae; Caulobacteraceae_unclassified"
"Bacteria; Proteobacteria; Alphaproteobacteria; Caulobacterales; Caulobacteraceae; Caulobacteraceae_unclassified"
"Bacteria; Proteobacteria; Alphaproteobacteria; Caulobacterales; Caulobacteraceae; Caulobacteraceae_unclassified"
"Bacteria; Proteobacteria; Alphaproteobacteria; Caulobacterales; Caulobacteraceae; Caulobacteraceae_unclassified"
"Bacteria; Proteobacteria; Alphaproteobacteria; Caulobacterales; Caulobacteraceae; Caulobacteraceae_unclassified"
"Bacteria; Proteobacteria; Alphaproteobacteria; Caulobacterales; Caulobacteraceae; Caulobacteraceae_unclassified"
"Bacteria; Proteobacteria; Alphaproteobacteria; Caulobacterales; Caulobacteraceae; Caulobacteraceae_unclassified"
"Bacteria; Proteobacteria; Alphaproteobacteria; Caulobacterales; Caulobacteraceae; Caulobacteraceae_unclassified"
"Bacteria; Proteobacteria; Alphaproteobacteria; Caulobacterales; Caulobacteraceae; Caulobacteraceae_unclassified"
"Bacteria; Proteobacteria; Alphaproteobacteria; Caulobacterales; Caulobacteraceae; Caulobacteraceae_unclassified"
"Bacteria; Proteobacteria; Alphaproteobacteria; Caulobacterales; Caulobacteraceae; Caulobacteraceae_unclassified"
"Bacteria; Proteobacteria; Alphaproteobacteria; Caulobacterales; Caulobacteraceae; Caulobacteraceae_unclassified"
"Bacteria; Proteobacteria; Alphaproteobacteria; Caulobacterales; Hyphomonadaceae; Hyphomonas"
"Bacteria; Proteobacteria; Alphaproteobacteria; Rhizobiales; Beijerinckiaceae; 28-YEA-48"
"Bacteria; Proteobacteria; Alphaproteobacteria; Rhizobiales; Beijerinckiaceae; Beijerinckiaceae_unclassified"
"Bacteria; Proteobacteria; Alphaproteobacteria; Rhizobiales; Beijerinckiaceae; Beijerinckiaceae_unclassified"
"Bacteria; Proteobacteria; Alphaproteobacteria; Rhizobiales; Beijerinckiaceae; Beijerinckiaceae_unclassified"
"Bacteria; Proteobacteria; Alphaproteobacteria; Rhizobiales; Beijerinckiaceae; Beijerinckiaceae_unclassified"
"Bacteria; Proteobacteria; Alphaproteobacteria; Rhizobiales; Beijerinckiaceae; Beijerinckiaceae_unclassified"
"Bacteria; Proteobacteria; Alphaproteobacteria; Rhizobiales; Beijerinckiaceae; Bosea"
"Bacteria; Proteobacteria; Alphaproteobacteria; Rhizobiales; Beijerinckiaceae; Qingshengfania"
"Bacteria; Proteobacteria; Alphaproteobacteria; Rhizobiales; Devosiaceae; Devosia"
"Bacteria; Proteobacteria; Alphaproteobacteria; Rhizobiales; Devosiaceae; Devosia"
"Bacteria; Proteobacteria; Alphaproteobacteria; Rhizobiales; Devosiaceae; Devosia"
"Bacteria; Proteobacteria; Alphaproteobacteria; Rhizobiales; Hyphomicrobiaceae; Hyphomicrobiaceae_unclassified"
"Bacteria; Proteobacteria; Alphaproteobacteria; Rhizobiales; Hyphomicrobiaceae; Pedomicrobium"
"Bacteria; Proteobacteria; Alphaproteobacteria; Rhizobiales; Kaistiaceae; Kaistia"
"Bacteria; Proteobacteria; Alphaproteobacteria; Rhizobiales; Lutibaculaceae; Lutibaculum"
"Bacteria; Proteobacteria; Alphaproteobacteria; Rhizobiales; Pleomorphomonadaceae; Pleomorphomonas"
"Bacteria; Proteobacteria; Alphaproteobacteria; Rhizobiales; Rhizobiaceae; Allorhizobium-Neorhizobium-Pararhizobium-Rhizobium"
"Bacteria; Proteobacteria; Alphaproteobacteria; Rhizobiales; Rhizobiaceae; Aminobacter"
"Bacteria; Proteobacteria; Alphaproteobacteria; Rhizobiales; Rhizobiaceae; Pseudorhizobium"
"Bacteria; Proteobacteria; Alphaproteobacteria; Rhizobiales; Rhizobiaceae; Rhizobiaceae_unclassified"
"Bacteria; Proteobacteria; Alphaproteobacteria; Rhizobiales; Rhizobiaceae; Rhizobiaceae_unclassified"
"Bacteria; Proteobacteria; Alphaproteobacteria; Rhizobiales; Rhizobiaceae; Rhizobiaceae_unclassified"
"Bacteria; Proteobacteria; Alphaproteobacteria; Rhizobiales; Rhizobiaceae; Rhizobiaceae_unclassified"
"Bacteria; Proteobacteria; Alphaproteobacteria; Rhizobiales; Rhizobiaceae; Rhizobiaceae_unclassified"
"Bacteria; Proteobacteria; Alphaproteobacteria; Rhizobiales; Rhizobiaceae; Rhizobiaceae_unclassified"
"Bacteria; Proteobacteria; Alphaproteobacteria; Rhizobiales; Rhizobiaceae; Rhizobiaceae_unclassified"
"Bacteria; Proteobacteria; Alphaproteobacteria; Rhizobiales; Rhizobiaceae; Rhizobiaceae_unclassified"
"Bacteria; Proteobacteria; Alphaproteobacteria; Rhizobiales; Rhizobiaceae; Rhizobiaceae_unclassified"
"Bacteria; Proteobacteria; Alphaproteobacteria; Rhizobiales; Rhizobiaceae; Rhizobiaceae_unclassified"
"Bacteria; Proteobacteria; Alphaproteobacteria; Rhizobiales; Rhizobiaceae; Rhizobiaceae_unclassified"
"Bacteria; Proteobacteria; Alphaproteobacteria; Rhizobiales; Rhizobiaceae; Rhizobiaceae_unclassified"
"Bacteria; Proteobacteria; Alphaproteobacteria; Rhizobiales; Rhizobiaceae; Rhizobiaceae_unclassified"
"Bacteria; Proteobacteria; Alphaproteobacteria; Rhizobiales; Rhizobiaceae; Rhizobiaceae_unclassified"
"Bacteria; Proteobacteria; Alphaproteobacteria; Rhizobiales; Rhizobiaceae; Rhizobiaceae_unclassified"
"Bacteria; Proteobacteria; Alphaproteobacteria; Rhizobiales; Rhizobiaceae; Rhizobiaceae_unclassified"
"Bacteria; Proteobacteria; Alphaproteobacteria; Rhizobiales; Rhizobiaceae; Rhizobiaceae_unclassified"
"Bacteria; Proteobacteria; Alphaproteobacteria; Rhizobiales; Rhizobiaceae; Rhizobiaceae_unclassified"
"Bacteria; Proteobacteria; Alphaproteobacteria; Rhizobiales; Rhizobiaceae; Rhizobiaceae_unclassified"
"Bacteria; Proteobacteria; Alphaproteobacteria; Rhizobiales; Rhizobiales_Incertae_Sedis; Phreatobacter"
"Bacteria; Proteobacteria; Alphaproteobacteria; Rhizobiales; Rhizobiales_Incertae_Sedis; Rhizobiales_Incertae_Sedis_unclassified"
"Bacteria; Proteobacteria; Alphaproteobacteria; Rhizobiales; Rhizobiales_unclassified; Rhizobiales_unclassified"
"Bacteria; Proteobacteria; Alphaproteobacteria; Rhizobiales; Rhizobiales_unclassified; Rhizobiales_unclassified"
"Bacteria; Proteobacteria; Alphaproteobacteria; Rhizobiales; Rhizobiales_unclassified; Rhizobiales_unclassified"
"Bacteria; Proteobacteria; Alphaproteobacteria; Rhizobiales; Rhizobiales_unclassified; Rhizobiales_unclassified"
"Bacteria; Proteobacteria; Alphaproteobacteria; Rhizobiales; Rhizobiales_unclassified; Rhizobiales_unclassified"
"Bacteria; Proteobacteria; Alphaproteobacteria; Rhizobiales; Rhizobiales_unclassified; Rhizobiales_unclassified"
"Bacteria; Proteobacteria; Alphaproteobacteria; Rhizobiales; Rhizobiales_unclassified; Rhizobiales_unclassified"
"Bacteria; Proteobacteria; Alphaproteobacteria; Rhizobiales; Rhizobiales_unclassified; Rhizobiales_unclassified"
"Bacteria; Proteobacteria; Alphaproteobacteria; Rhizobiales; Rhizobiales_unclassified; Rhizobiales_unclassified"
"Bacteria; Proteobacteria; Alphaproteobacteria; Rhizobiales; Rhizobiales_unclassified; Rhizobiales_unclassified"
"Bacteria; Proteobacteria; Alphaproteobacteria; Rhizobiales; Rhizobiales_unclassified; Rhizobiales_unclassified"
"Bacteria; Proteobacteria; Alphaproteobacteria; Rhizobiales; Rhizobiales_unclassified; Rhizobiales_unclassified"
"Bacteria; Proteobacteria; Alphaproteobacteria; Rhizobiales; Rhizobiales_unclassified; Rhizobiales_unclassified"
"Bacteria; Proteobacteria; Alphaproteobacteria; Rhizobiales; Rhizobiales_unclassified; Rhizobiales_unclassified"
"Bacteria; Proteobacteria; Alphaproteobacteria; Rhizobiales; Rhizobiales_unclassified; Rhizobiales_unclassified"
"Bacteria; Proteobacteria; Alphaproteobacteria; Rhizobiales; Rhizobiales_unclassified; Rhizobiales_unclassified"
"Bacteria; Proteobacteria; Alphaproteobacteria; Rhizobiales; Rhizobiales_unclassified; Rhizobiales_unclassified"
"Bacteria; Proteobacteria; Alphaproteobacteria; Rhizobiales; Rhizobiales_unclassified; Rhizobiales_unclassified"
"Bacteria; Proteobacteria; Alphaproteobacteria; Rhizobiales; Rhizobiales_unclassified; Rhizobiales_unclassified"
"Bacteria; Proteobacteria; Alphaproteobacteria; Rhizobiales; Rhizobiales_unclassified; Rhizobiales_unclassified"
"Bacteria; Proteobacteria; Alphaproteobacteria; Rhizobiales; Rhizobiales_unclassified; Rhizobiales_unclassified"
"Bacteria; Proteobacteria; Alphaproteobacteria; Rhizobiales; Rhizobiales_unclassified; Rhizobiales_unclassified"
"Bacteria; Proteobacteria; Alphaproteobacteria; Rhizobiales; Rhizobiales_unclassified; Rhizobiales_unclassified"
"Bacteria; Proteobacteria; Alphaproteobacteria; Rhizobiales; Rhizobiales_unclassified; Rhizobiales_unclassified"
"Bacteria; Proteobacteria; Alphaproteobacteria; Rhizobiales; Rhizobiales_unclassified; Rhizobiales_unclassified"
"Bacteria; Proteobacteria; Alphaproteobacteria; Rhizobiales; Rhizobiales_unclassified; Rhizobiales_unclassified"
"Bacteria; Proteobacteria; Alphaproteobacteria; Rhizobiales; Rhizobiales_unclassified; Rhizobiales_unclassified"
"Bacteria; Proteobacteria; Alphaproteobacteria; Rhizobiales; Rhizobiales_unclassified; Rhizobiales_unclassified"
"Bacteria; Proteobacteria; Alphaproteobacteria; Rhizobiales; Rhizobiales_unclassified; Rhizobiales_unclassified"
"Bacteria; Proteobacteria; Alphaproteobacteria; Rhizobiales; Rhizobiales_unclassified; Rhizobiales_unclassified"
"Bacteria; Proteobacteria; Alphaproteobacteria; Rhizobiales; Rhizobiales_unclassified; Rhizobiales_unclassified"
"Bacteria; Proteobacteria; Alphaproteobacteria; Rhizobiales; Rhizobiales_unclassified; Rhizobiales_unclassified"
"Bacteria; Proteobacteria; Alphaproteobacteria; Rhizobiales; Rhizobiales_unclassified; Rhizobiales_unclassified"
"Bacteria; Proteobacteria; Alphaproteobacteria; Rhizobiales; Rhizobiales_unclassified; Rhizobiales_unclassified"
"Bacteria; Proteobacteria; Alphaproteobacteria; Rhizobiales; Rhizobiales_unclassified; Rhizobiales_unclassified"
"Bacteria; Proteobacteria; Alphaproteobacteria; Rhizobiales; Rhizobiales_unclassified; Rhizobiales_unclassified"
"Bacteria; Proteobacteria; Alphaproteobacteria; Rhizobiales; Rhizobiales_unclassified; Rhizobiales_unclassified"
"Bacteria; Proteobacteria; Alphaproteobacteria; Rhizobiales; Rhizobiales_unclassified; Rhizobiales_unclassified"
"Bacteria; Proteobacteria; Alphaproteobacteria; Rhizobiales; Rhizobiales_unclassified; Rhizobiales_unclassified"
"Bacteria; Proteobacteria; Alphaproteobacteria; Rhizobiales; Rhizobiales_unclassified; Rhizobiales_unclassified"
"Bacteria; Proteobacteria; Alphaproteobacteria; Rhizobiales; Rhizobiales_unclassified; Rhizobiales_unclassified"
"Bacteria; Proteobacteria; Alphaproteobacteria; Rhizobiales; Rhizobiales_unclassified; Rhizobiales_unclassified"
"Bacteria; Proteobacteria; Alphaproteobacteria; Rhizobiales; Rhizobiales_unclassified; Rhizobiales_unclassified"
"Bacteria; Proteobacteria; Alphaproteobacteria; Rhizobiales; Rhizobiales_unclassified; Rhizobiales_unclassified"
"Bacteria; Proteobacteria; Alphaproteobacteria; Rhizobiales; Xanthobacteraceae; Bradyrhizobium"
"Bacteria; Proteobacteria; Alphaproteobacteria; Rhizobiales; Xanthobacteraceae; Xanthobacteraceae_unclassified"
"Bacteria; Proteobacteria; Alphaproteobacteria; Rhizobiales; Xanthobacteraceae; Xanthobacteraceae_unclassified"
"Bacteria; Proteobacteria; Alphaproteobacteria; Rhizobiales; Xanthobacteraceae; Xanthobacteraceae_unclassified"
"Bacteria; Proteobacteria; Alphaproteobacteria; Rhizobiales; Xanthobacteraceae; Xanthobacteraceae_unclassified"
"Bacteria; Proteobacteria; Alphaproteobacteria; Rhizobiales; Xanthobacteraceae; Xanthobacteraceae_unclassified"
"Bacteria; Proteobacteria; Alphaproteobacteria; Rhizobiales; Xanthobacteraceae; Xanthobacteraceae_unclassified"
"Bacteria; Proteobacteria; Alphaproteobacteria; Rhizobiales; Xanthobacteraceae; Xanthobacteraceae_unclassified"
"Bacteria; Proteobacteria; Alphaproteobacteria; Rhizobiales; Xanthobacteraceae; Xanthobacteraceae_unclassified"
"Bacteria; Proteobacteria; Alphaproteobacteria; Rhizobiales; Xanthobacteraceae; Xanthobacteraceae_unclassified"
"Bacteria; Proteobacteria; Alphaproteobacteria; Rhizobiales; Xanthobacteraceae; Xanthobacteraceae_unclassified"
"Bacteria; Proteobacteria; Alphaproteobacteria; Rhizobiales; Xanthobacteraceae; Xanthobacteraceae_unclassified"
"Bacteria; Proteobacteria; Alphaproteobacteria; Rhizobiales; Xanthobacteraceae; Xanthobacteraceae_unclassified"
"Bacteria; Proteobacteria; Alphaproteobacteria; Rhodobacterales; Rhodobacteraceae; Paracoccus"
"Bacteria; Proteobacteria; Alphaproteobacteria; Rhodobacterales; Rhodobacteraceae; Paracoccus"
"Bacteria; Proteobacteria; Alphaproteobacteria; Rhodobacterales; Rhodobacteraceae; Paracoccus"
"Bacteria; Proteobacteria; Gammaproteobacteria; Betaproteobacteriales; Aquaspirillaceae; Microvirgula"
"Bacteria; Proteobacteria; Gammaproteobacteria; Betaproteobacteriales; Aquaspirillaceae; Microvirgula"
"Bacteria; Proteobacteria; Gammaproteobacteria; Betaproteobacteriales; Aquaspirillaceae; Microvirgula"
"Bacteria; Proteobacteria; Gammaproteobacteria; Betaproteobacteriales; Aquaspirillaceae; Microvirgula"
"Bacteria; Proteobacteria; Gammaproteobacteria; Betaproteobacteriales; Aquaspirillaceae; Microvirgula"
"Bacteria; Proteobacteria; Gammaproteobacteria; Betaproteobacteriales; Aquaspirillaceae; Microvirgula"
"Bacteria; Proteobacteria; Gammaproteobacteria; Betaproteobacteriales; Aquaspirillaceae; Microvirgula"
"Bacteria; Proteobacteria; Gammaproteobacteria; Betaproteobacteriales; Aquaspirillaceae; Microvirgula"
"Bacteria; Proteobacteria; Gammaproteobacteria; Betaproteobacteriales; Aquaspirillaceae; Microvirgula"
"Bacteria; Proteobacteria; Gammaproteobacteria; Betaproteobacteriales; Aquaspirillaceae; Microvirgula"
"Bacteria; Proteobacteria; Gammaproteobacteria; Betaproteobacteriales; Aquaspirillaceae; Microvirgula"
"Bacteria; Proteobacteria; Gammaproteobacteria; Betaproteobacteriales; Burkholderiaceae; Achromobacter"
"Bacteria; Proteobacteria; Gammaproteobacteria; Betaproteobacteriales; Burkholderiaceae; Achromobacter"
"Bacteria; Proteobacteria; Gammaproteobacteria; Betaproteobacteriales; Burkholderiaceae; Achromobacter"
"Bacteria; Proteobacteria; Gammaproteobacteria; Betaproteobacteriales; Burkholderiaceae; Acidovorax"
"Bacteria; Proteobacteria; Gammaproteobacteria; Betaproteobacteriales; Burkholderiaceae; Comamonas"
"Bacteria; Proteobacteria; Gammaproteobacteria; Betaproteobacteriales; Burkholderiaceae; Hydrogenophaga"
"Bacteria; Proteobacteria; Gammaproteobacteria; Betaproteobacteriales; Burkholderiaceae; Hydrogenophaga"
"Bacteria; Proteobacteria; Gammaproteobacteria; Betaproteobacteriales; Burkholderiaceae; Polynucleobacter"
"Bacteria; Proteobacteria; Gammaproteobacteria; Betaproteobacteriales; Burkholderiaceae; Polynucleobacter"
"Bacteria; Proteobacteria; Gammaproteobacteria; Betaproteobacteriales; Rhodocyclaceae; Dechloromonas"
# nitrite_denitrification (251 records):
"Bacteria; Elusimicrobia; Elusimicrobia; Lineage_IV; Lineage_IV_fa; Lineage_IV_ge"
"Bacteria; Elusimicrobia; Elusimicrobia; Lineage_IV; Lineage_IV_fa; Lineage_IV_ge"
"Bacteria; Elusimicrobia; Elusimicrobia_unclassified; Elusimicrobia_unclassified; Elusimicrobia_unclassified; Elusimicrobia_unclassified"
"Bacteria; Elusimicrobia; Endomicrobia; Endomicrobiales; Endomicrobiaceae; Candidatus_Endomicrobium"
"Bacteria; Elusimicrobia; Endomicrobia; Endomicrobiales; Endomicrobiaceae; Candidatus_Endomicrobium"
"Bacteria; Epsilonbacteraeota; Campylobacteria; Campylobacterales; Arcobacteraceae; Arcobacter"
"Bacteria; Epsilonbacteraeota; Campylobacteria; Campylobacterales; Arcobacteraceae; Arcobacter"
"Bacteria; Epsilonbacteraeota; Campylobacteria; Campylobacterales; Arcobacteraceae; Arcobacter"
"Bacteria; Epsilonbacteraeota; Campylobacteria; Campylobacterales; Arcobacteraceae; Arcobacter"
"Bacteria; Epsilonbacteraeota; Campylobacteria; Campylobacterales; Arcobacteraceae; Arcobacter"
"Bacteria; Epsilonbacteraeota; Campylobacteria; Campylobacterales; Arcobacteraceae; Arcobacter"
"Bacteria; Epsilonbacteraeota; Campylobacteria; Campylobacterales; Arcobacteraceae; Arcobacter"
"Bacteria; Epsilonbacteraeota; Campylobacteria; Campylobacterales; Arcobacteraceae; Arcobacter"
"Bacteria; Epsilonbacteraeota; Campylobacteria; Campylobacterales; Thiovulaceae; Sulfuricurvum"
"Bacteria; Epsilonbacteraeota; Campylobacteria; Campylobacterales; Thiovulaceae; Sulfuricurvum"
"Bacteria; Epsilonbacteraeota; Campylobacteria; Campylobacterales; Thiovulaceae; Sulfuricurvum"
"Bacteria; Epsilonbacteraeota; Campylobacteria; Campylobacterales; Thiovulaceae; Sulfuricurvum"
"Bacteria; Epsilonbacteraeota; Campylobacteria; Campylobacterales; Thiovulaceae; Sulfuricurvum"
"Bacteria; Epsilonbacteraeota; Campylobacteria; Campylobacterales; Thiovulaceae; Sulfuricurvum"
"Bacteria; Epsilonbacteraeota; Campylobacteria; Campylobacterales; Thiovulaceae; Sulfuricurvum"
"Bacteria; Epsilonbacteraeota; Campylobacteria; Campylobacterales; Thiovulaceae; Sulfuricurvum"
"Bacteria; Epsilonbacteraeota; Campylobacteria; Campylobacterales; Thiovulaceae; Sulfuricurvum"
"Bacteria; Epsilonbacteraeota; Campylobacteria; Campylobacterales; Thiovulaceae; Sulfuricurvum"
"Bacteria; Epsilonbacteraeota; Campylobacteria; Campylobacterales; Thiovulaceae; Sulfuricurvum"
"Bacteria; Epsilonbacteraeota; Campylobacteria; Campylobacterales; Thiovulaceae; Sulfuricurvum"
"Bacteria; Epsilonbacteraeota; Campylobacteria; Campylobacterales; Thiovulaceae; Sulfuricurvum"
"Bacteria; Epsilonbacteraeota; Campylobacteria; Campylobacterales; Thiovulaceae; Sulfuricurvum"
"Bacteria; Epsilonbacteraeota; Campylobacteria; Campylobacterales; Thiovulaceae; Sulfuricurvum"
"Bacteria; Epsilonbacteraeota; Campylobacteria; Campylobacterales; Thiovulaceae; Sulfuricurvum"
"Bacteria; Epsilonbacteraeota; Campylobacteria; Campylobacterales; Thiovulaceae; Sulfuricurvum"
"Bacteria; Epsilonbacteraeota; Campylobacteria; Campylobacterales; Thiovulaceae; Sulfuricurvum"
"Bacteria; Epsilonbacteraeota; Campylobacteria; Campylobacterales; Thiovulaceae; Sulfuricurvum"
"Bacteria; Epsilonbacteraeota; Campylobacteria; Campylobacterales; Thiovulaceae; Sulfuricurvum"
"Bacteria; Epsilonbacteraeota; Campylobacteria; Campylobacterales; Thiovulaceae; Sulfuricurvum"
"Bacteria; Epsilonbacteraeota; Campylobacteria; Campylobacterales; Thiovulaceae; Sulfuricurvum"
"Bacteria; Epsilonbacteraeota; Campylobacteria; Campylobacterales; Thiovulaceae; Sulfuricurvum"
"Bacteria; Epsilonbacteraeota; Campylobacteria; Campylobacterales; Thiovulaceae; Sulfuricurvum"
"Bacteria; Epsilonbacteraeota; Campylobacteria; Campylobacterales; Thiovulaceae; Sulfuricurvum"
"Bacteria; Epsilonbacteraeota; Campylobacteria; Campylobacterales; Thiovulaceae; Sulfuricurvum"
"Bacteria; Epsilonbacteraeota; Campylobacteria; Campylobacterales; Thiovulaceae; Sulfuricurvum"
"Bacteria; Epsilonbacteraeota; Campylobacteria; Campylobacterales; Thiovulaceae; Sulfuricurvum"
"Bacteria; Epsilonbacteraeota; Campylobacteria; Campylobacterales; Thiovulaceae; Sulfuricurvum"
"Bacteria; Epsilonbacteraeota; Campylobacteria; Campylobacterales; Thiovulaceae; Sulfuricurvum"
"Bacteria; Epsilonbacteraeota; Campylobacteria; Campylobacterales; Thiovulaceae; Sulfuricurvum"
"Bacteria; Epsilonbacteraeota; Campylobacteria; Campylobacterales; Thiovulaceae; Sulfuricurvum"
"Bacteria; Epsilonbacteraeota; Campylobacteria; Campylobacterales; Thiovulaceae; Sulfuricurvum"
"Bacteria; Epsilonbacteraeota; Campylobacteria; Campylobacterales; Thiovulaceae; Sulfuricurvum"
"Bacteria; Epsilonbacteraeota; Campylobacteria; Campylobacterales; Thiovulaceae; Sulfuricurvum"
"Bacteria; Epsilonbacteraeota; Campylobacteria; Campylobacterales; Thiovulaceae; Sulfuricurvum"
"Bacteria; Epsilonbacteraeota; Campylobacteria; Campylobacterales; Thiovulaceae; Sulfuricurvum"
"Bacteria; Epsilonbacteraeota; Campylobacteria; Campylobacterales; Thiovulaceae; Sulfuricurvum"
"Bacteria; Epsilonbacteraeota; Campylobacteria; Campylobacterales; Thiovulaceae; Sulfuricurvum"
"Bacteria; Epsilonbacteraeota; Campylobacteria; Campylobacterales; Thiovulaceae; Sulfuricurvum"
"Bacteria; Epsilonbacteraeota; Campylobacteria; Campylobacterales; Thiovulaceae; Sulfuricurvum"
"Bacteria; Epsilonbacteraeota; Campylobacteria; Campylobacterales; Thiovulaceae; Sulfuricurvum"
"Bacteria; Epsilonbacteraeota; Campylobacteria; Campylobacterales; Thiovulaceae; Sulfuricurvum"
"Bacteria; Epsilonbacteraeota; Campylobacteria; Campylobacterales; Thiovulaceae; Sulfuricurvum"
"Bacteria; Epsilonbacteraeota; Campylobacteria; Campylobacterales; Thiovulaceae; Sulfuricurvum"
"Bacteria; Epsilonbacteraeota; Campylobacteria; Campylobacterales; Thiovulaceae; Sulfurimonas"
"Bacteria; Epsilonbacteraeota; Campylobacteria; Campylobacterales; Thiovulaceae; Sulfurimonas"
"Bacteria; Epsilonbacteraeota; Campylobacteria; Campylobacterales; Thiovulaceae; Sulfurimonas"
"Bacteria; Epsilonbacteraeota; Campylobacteria; Campylobacterales; Thiovulaceae; Sulfurimonas"
"Bacteria; Epsilonbacteraeota; Campylobacteria; Campylobacterales; Thiovulaceae; Sulfurimonas"
"Bacteria; Epsilonbacteraeota; Campylobacteria; Campylobacterales; Thiovulaceae; Thiovulaceae_unclassified"
"Bacteria; Epsilonbacteraeota; Campylobacteria; Campylobacterales; Thiovulaceae; Thiovulaceae_unclassified"
"Bacteria; Epsilonbacteraeota; Campylobacteria; Campylobacterales; Thiovulaceae; Thiovulaceae_unclassified"
"Bacteria; Epsilonbacteraeota; Campylobacteria; Campylobacterales; Thiovulaceae; Thiovulaceae_unclassified"
"Bacteria; Epsilonbacteraeota; Campylobacteria; Campylobacterales; Thiovulaceae; Thiovulaceae_unclassified"
"Bacteria; Firmicutes; Bacilli; Bacillales; Bacillaceae; Bacillus"
"Bacteria; Firmicutes; Bacilli; Bacillales; Bacillaceae; Vulcanibacillus"
"Bacteria; Proteobacteria; Alphaproteobacteria; Caulobacterales; Caulobacteraceae; Asticcacaulis"
"Bacteria; Proteobacteria; Alphaproteobacteria; Caulobacterales; Caulobacteraceae; Asticcacaulis"
"Bacteria; Proteobacteria; Alphaproteobacteria; Caulobacterales; Caulobacteraceae; Asticcacaulis"
"Bacteria; Proteobacteria; Alphaproteobacteria; Caulobacterales; Caulobacteraceae; Asticcacaulis"
"Bacteria; Proteobacteria; Alphaproteobacteria; Caulobacterales; Caulobacteraceae; Asticcacaulis"
"Bacteria; Proteobacteria; Alphaproteobacteria; Caulobacterales; Caulobacteraceae; Brevundimonas"
"Bacteria; Proteobacteria; Alphaproteobacteria; Caulobacterales; Caulobacteraceae; Brevundimonas"
"Bacteria; Proteobacteria; Alphaproteobacteria; Caulobacterales; Caulobacteraceae; Brevundimonas"
"Bacteria; Proteobacteria; Alphaproteobacteria; Caulobacterales; Caulobacteraceae; Brevundimonas"
"Bacteria; Proteobacteria; Alphaproteobacteria; Caulobacterales; Caulobacteraceae; Brevundimonas"
"Bacteria; Proteobacteria; Alphaproteobacteria; Caulobacterales; Caulobacteraceae; Caulobacter"
"Bacteria; Proteobacteria; Alphaproteobacteria; Caulobacterales; Caulobacteraceae; Caulobacter"
"Bacteria; Proteobacteria; Alphaproteobacteria; Caulobacterales; Caulobacteraceae; Caulobacteraceae_ge"
"Bacteria; Proteobacteria; Alphaproteobacteria; Caulobacterales; Caulobacteraceae; Caulobacteraceae_ge"
"Bacteria; Proteobacteria; Alphaproteobacteria; Caulobacterales; Caulobacteraceae; Caulobacteraceae_ge"
"Bacteria; Proteobacteria; Alphaproteobacteria; Caulobacterales; Caulobacteraceae; Caulobacteraceae_ge"
"Bacteria; Proteobacteria; Alphaproteobacteria; Caulobacterales; Caulobacteraceae; Caulobacteraceae_ge"
"Bacteria; Proteobacteria; Alphaproteobacteria; Caulobacterales; Caulobacteraceae; Caulobacteraceae_ge"
"Bacteria; Proteobacteria; Alphaproteobacteria; Caulobacterales; Caulobacteraceae; Caulobacteraceae_ge"
"Bacteria; Proteobacteria; Alphaproteobacteria; Caulobacterales; Caulobacteraceae; Caulobacteraceae_ge"
"Bacteria; Proteobacteria; Alphaproteobacteria; Caulobacterales; Caulobacteraceae; Caulobacteraceae_ge"
"Bacteria; Proteobacteria; Alphaproteobacteria; Caulobacterales; Caulobacteraceae; Caulobacteraceae_ge"
"Bacteria; Proteobacteria; Alphaproteobacteria; Caulobacterales; Caulobacteraceae; Caulobacteraceae_unclassified"
"Bacteria; Proteobacteria; Alphaproteobacteria; Caulobacterales; Caulobacteraceae; Caulobacteraceae_unclassified"
"Bacteria; Proteobacteria; Alphaproteobacteria; Caulobacterales; Caulobacteraceae; Caulobacteraceae_unclassified"
"Bacteria; Proteobacteria; Alphaproteobacteria; Caulobacterales; Caulobacteraceae; Caulobacteraceae_unclassified"
"Bacteria; Proteobacteria; Alphaproteobacteria; Caulobacterales; Caulobacteraceae; Caulobacteraceae_unclassified"
"Bacteria; Proteobacteria; Alphaproteobacteria; Caulobacterales; Caulobacteraceae; Caulobacteraceae_unclassified"
"Bacteria; Proteobacteria; Alphaproteobacteria; Caulobacterales; Caulobacteraceae; Caulobacteraceae_unclassified"
"Bacteria; Proteobacteria; Alphaproteobacteria; Caulobacterales; Caulobacteraceae; Caulobacteraceae_unclassified"
"Bacteria; Proteobacteria; Alphaproteobacteria; Caulobacterales; Caulobacteraceae; Caulobacteraceae_unclassified"
"Bacteria; Proteobacteria; Alphaproteobacteria; Caulobacterales; Caulobacteraceae; Caulobacteraceae_unclassified"
"Bacteria; Proteobacteria; Alphaproteobacteria; Caulobacterales; Caulobacteraceae; Caulobacteraceae_unclassified"
"Bacteria; Proteobacteria; Alphaproteobacteria; Caulobacterales; Caulobacteraceae; Caulobacteraceae_unclassified"
"Bacteria; Proteobacteria; Alphaproteobacteria; Caulobacterales; Caulobacteraceae; Caulobacteraceae_unclassified"
"Bacteria; Proteobacteria; Alphaproteobacteria; Caulobacterales; Caulobacteraceae; Caulobacteraceae_unclassified"
"Bacteria; Proteobacteria; Alphaproteobacteria; Caulobacterales; Caulobacteraceae; Caulobacteraceae_unclassified"
"Bacteria; Proteobacteria; Alphaproteobacteria; Caulobacterales; Caulobacteraceae; Caulobacteraceae_unclassified"
"Bacteria; Proteobacteria; Alphaproteobacteria; Caulobacterales; Caulobacteraceae; Caulobacteraceae_unclassified"
"Bacteria; Proteobacteria; Alphaproteobacteria; Caulobacterales; Caulobacteraceae; Caulobacteraceae_unclassified"
"Bacteria; Proteobacteria; Alphaproteobacteria; Caulobacterales; Caulobacteraceae; Caulobacteraceae_unclassified"
"Bacteria; Proteobacteria; Alphaproteobacteria; Caulobacterales; Caulobacteraceae; Caulobacteraceae_unclassified"
"Bacteria; Proteobacteria; Alphaproteobacteria; Caulobacterales; Caulobacteraceae; Caulobacteraceae_unclassified"
"Bacteria; Proteobacteria; Alphaproteobacteria; Caulobacterales; Caulobacteraceae; Caulobacteraceae_unclassified"
"Bacteria; Proteobacteria; Alphaproteobacteria; Caulobacterales; Caulobacteraceae; Caulobacteraceae_unclassified"
"Bacteria; Proteobacteria; Alphaproteobacteria; Caulobacterales; Caulobacteraceae; Caulobacteraceae_unclassified"
"Bacteria; Proteobacteria; Alphaproteobacteria; Caulobacterales; Caulobacteraceae; Caulobacteraceae_unclassified"
"Bacteria; Proteobacteria; Alphaproteobacteria; Caulobacterales; Caulobacteraceae; Caulobacteraceae_unclassified"
"Bacteria; Proteobacteria; Alphaproteobacteria; Caulobacterales; Caulobacteraceae; Caulobacteraceae_unclassified"
"Bacteria; Proteobacteria; Alphaproteobacteria; Caulobacterales; Caulobacteraceae; Caulobacteraceae_unclassified"
"Bacteria; Proteobacteria; Alphaproteobacteria; Caulobacterales; Caulobacteraceae; Caulobacteraceae_unclassified"
"Bacteria; Proteobacteria; Alphaproteobacteria; Caulobacterales; Caulobacteraceae; Caulobacteraceae_unclassified"
"Bacteria; Proteobacteria; Alphaproteobacteria; Caulobacterales; Caulobacteraceae; Caulobacteraceae_unclassified"
"Bacteria; Proteobacteria; Alphaproteobacteria; Caulobacterales; Caulobacteraceae; Caulobacteraceae_unclassified"
"Bacteria; Proteobacteria; Alphaproteobacteria; Caulobacterales; Caulobacteraceae; Caulobacteraceae_unclassified"
"Bacteria; Proteobacteria; Alphaproteobacteria; Caulobacterales; Caulobacteraceae; Caulobacteraceae_unclassified"
"Bacteria; Proteobacteria; Alphaproteobacteria; Caulobacterales; Caulobacteraceae; Caulobacteraceae_unclassified"
"Bacteria; Proteobacteria; Alphaproteobacteria; Caulobacterales; Caulobacteraceae; Caulobacteraceae_unclassified"
"Bacteria; Proteobacteria; Alphaproteobacteria; Caulobacterales; Caulobacteraceae; Caulobacteraceae_unclassified"
"Bacteria; Proteobacteria; Alphaproteobacteria; Caulobacterales; Hyphomonadaceae; Hyphomonas"
"Bacteria; Proteobacteria; Alphaproteobacteria; Rhizobiales; Beijerinckiaceae; 28-YEA-48"
"Bacteria; Proteobacteria; Alphaproteobacteria; Rhizobiales; Beijerinckiaceae; Beijerinckiaceae_unclassified"
"Bacteria; Proteobacteria; Alphaproteobacteria; Rhizobiales; Beijerinckiaceae; Beijerinckiaceae_unclassified"
"Bacteria; Proteobacteria; Alphaproteobacteria; Rhizobiales; Beijerinckiaceae; Beijerinckiaceae_unclassified"
"Bacteria; Proteobacteria; Alphaproteobacteria; Rhizobiales; Beijerinckiaceae; Beijerinckiaceae_unclassified"
"Bacteria; Proteobacteria; Alphaproteobacteria; Rhizobiales; Beijerinckiaceae; Beijerinckiaceae_unclassified"
"Bacteria; Proteobacteria; Alphaproteobacteria; Rhizobiales; Beijerinckiaceae; Bosea"
"Bacteria; Proteobacteria; Alphaproteobacteria; Rhizobiales; Beijerinckiaceae; Qingshengfania"
"Bacteria; Proteobacteria; Alphaproteobacteria; Rhizobiales; Devosiaceae; Devosia"
"Bacteria; Proteobacteria; Alphaproteobacteria; Rhizobiales; Devosiaceae; Devosia"
"Bacteria; Proteobacteria; Alphaproteobacteria; Rhizobiales; Devosiaceae; Devosia"
"Bacteria; Proteobacteria; Alphaproteobacteria; Rhizobiales; Hyphomicrobiaceae; Hyphomicrobiaceae_unclassified"
"Bacteria; Proteobacteria; Alphaproteobacteria; Rhizobiales; Hyphomicrobiaceae; Pedomicrobium"
"Bacteria; Proteobacteria; Alphaproteobacteria; Rhizobiales; Kaistiaceae; Kaistia"
"Bacteria; Proteobacteria; Alphaproteobacteria; Rhizobiales; Lutibaculaceae; Lutibaculum"
"Bacteria; Proteobacteria; Alphaproteobacteria; Rhizobiales; Pleomorphomonadaceae; Pleomorphomonas"
"Bacteria; Proteobacteria; Alphaproteobacteria; Rhizobiales; Rhizobiaceae; Allorhizobium-Neorhizobium-Pararhizobium-Rhizobium"
"Bacteria; Proteobacteria; Alphaproteobacteria; Rhizobiales; Rhizobiaceae; Aminobacter"
"Bacteria; Proteobacteria; Alphaproteobacteria; Rhizobiales; Rhizobiaceae; Pseudorhizobium"
"Bacteria; Proteobacteria; Alphaproteobacteria; Rhizobiales; Rhizobiaceae; Rhizobiaceae_unclassified"
"Bacteria; Proteobacteria; Alphaproteobacteria; Rhizobiales; Rhizobiaceae; Rhizobiaceae_unclassified"
"Bacteria; Proteobacteria; Alphaproteobacteria; Rhizobiales; Rhizobiaceae; Rhizobiaceae_unclassified"
"Bacteria; Proteobacteria; Alphaproteobacteria; Rhizobiales; Rhizobiaceae; Rhizobiaceae_unclassified"
"Bacteria; Proteobacteria; Alphaproteobacteria; Rhizobiales; Rhizobiaceae; Rhizobiaceae_unclassified"
"Bacteria; Proteobacteria; Alphaproteobacteria; Rhizobiales; Rhizobiaceae; Rhizobiaceae_unclassified"
"Bacteria; Proteobacteria; Alphaproteobacteria; Rhizobiales; Rhizobiaceae; Rhizobiaceae_unclassified"
"Bacteria; Proteobacteria; Alphaproteobacteria; Rhizobiales; Rhizobiaceae; Rhizobiaceae_unclassified"
"Bacteria; Proteobacteria; Alphaproteobacteria; Rhizobiales; Rhizobiaceae; Rhizobiaceae_unclassified"
"Bacteria; Proteobacteria; Alphaproteobacteria; Rhizobiales; Rhizobiaceae; Rhizobiaceae_unclassified"
"Bacteria; Proteobacteria; Alphaproteobacteria; Rhizobiales; Rhizobiaceae; Rhizobiaceae_unclassified"
"Bacteria; Proteobacteria; Alphaproteobacteria; Rhizobiales; Rhizobiaceae; Rhizobiaceae_unclassified"
"Bacteria; Proteobacteria; Alphaproteobacteria; Rhizobiales; Rhizobiaceae; Rhizobiaceae_unclassified"
"Bacteria; Proteobacteria; Alphaproteobacteria; Rhizobiales; Rhizobiaceae; Rhizobiaceae_unclassified"
"Bacteria; Proteobacteria; Alphaproteobacteria; Rhizobiales; Rhizobiaceae; Rhizobiaceae_unclassified"
"Bacteria; Proteobacteria; Alphaproteobacteria; Rhizobiales; Rhizobiaceae; Rhizobiaceae_unclassified"
"Bacteria; Proteobacteria; Alphaproteobacteria; Rhizobiales; Rhizobiaceae; Rhizobiaceae_unclassified"
"Bacteria; Proteobacteria; Alphaproteobacteria; Rhizobiales; Rhizobiaceae; Rhizobiaceae_unclassified"
"Bacteria; Proteobacteria; Alphaproteobacteria; Rhizobiales; Rhizobiaceae; Rhizobiaceae_unclassified"
"Bacteria; Proteobacteria; Alphaproteobacteria; Rhizobiales; Rhizobiales_Incertae_Sedis; Phreatobacter"
"Bacteria; Proteobacteria; Alphaproteobacteria; Rhizobiales; Rhizobiales_Incertae_Sedis; Rhizobiales_Incertae_Sedis_unclassified"
"Bacteria; Proteobacteria; Alphaproteobacteria; Rhizobiales; Rhizobiales_unclassified; Rhizobiales_unclassified"
"Bacteria; Proteobacteria; Alphaproteobacteria; Rhizobiales; Rhizobiales_unclassified; Rhizobiales_unclassified"
"Bacteria; Proteobacteria; Alphaproteobacteria; Rhizobiales; Rhizobiales_unclassified; Rhizobiales_unclassified"
"Bacteria; Proteobacteria; Alphaproteobacteria; Rhizobiales; Rhizobiales_unclassified; Rhizobiales_unclassified"
"Bacteria; Proteobacteria; Alphaproteobacteria; Rhizobiales; Rhizobiales_unclassified; Rhizobiales_unclassified"
"Bacteria; Proteobacteria; Alphaproteobacteria; Rhizobiales; Rhizobiales_unclassified; Rhizobiales_unclassified"
"Bacteria; Proteobacteria; Alphaproteobacteria; Rhizobiales; Rhizobiales_unclassified; Rhizobiales_unclassified"
"Bacteria; Proteobacteria; Alphaproteobacteria; Rhizobiales; Rhizobiales_unclassified; Rhizobiales_unclassified"
"Bacteria; Proteobacteria; Alphaproteobacteria; Rhizobiales; Rhizobiales_unclassified; Rhizobiales_unclassified"
"Bacteria; Proteobacteria; Alphaproteobacteria; Rhizobiales; Rhizobiales_unclassified; Rhizobiales_unclassified"
"Bacteria; Proteobacteria; Alphaproteobacteria; Rhizobiales; Rhizobiales_unclassified; Rhizobiales_unclassified"
"Bacteria; Proteobacteria; Alphaproteobacteria; Rhizobiales; Rhizobiales_unclassified; Rhizobiales_unclassified"
"Bacteria; Proteobacteria; Alphaproteobacteria; Rhizobiales; Rhizobiales_unclassified; Rhizobiales_unclassified"
"Bacteria; Proteobacteria; Alphaproteobacteria; Rhizobiales; Rhizobiales_unclassified; Rhizobiales_unclassified"
"Bacteria; Proteobacteria; Alphaproteobacteria; Rhizobiales; Rhizobiales_unclassified; Rhizobiales_unclassified"
"Bacteria; Proteobacteria; Alphaproteobacteria; Rhizobiales; Rhizobiales_unclassified; Rhizobiales_unclassified"
"Bacteria; Proteobacteria; Alphaproteobacteria; Rhizobiales; Rhizobiales_unclassified; Rhizobiales_unclassified"
"Bacteria; Proteobacteria; Alphaproteobacteria; Rhizobiales; Rhizobiales_unclassified; Rhizobiales_unclassified"
"Bacteria; Proteobacteria; Alphaproteobacteria; Rhizobiales; Rhizobiales_unclassified; Rhizobiales_unclassified"
"Bacteria; Proteobacteria; Alphaproteobacteria; Rhizobiales; Rhizobiales_unclassified; Rhizobiales_unclassified"
"Bacteria; Proteobacteria; Alphaproteobacteria; Rhizobiales; Rhizobiales_unclassified; Rhizobiales_unclassified"
"Bacteria; Proteobacteria; Alphaproteobacteria; Rhizobiales; Rhizobiales_unclassified; Rhizobiales_unclassified"
"Bacteria; Proteobacteria; Alphaproteobacteria; Rhizobiales; Rhizobiales_unclassified; Rhizobiales_unclassified"
"Bacteria; Proteobacteria; Alphaproteobacteria; Rhizobiales; Rhizobiales_unclassified; Rhizobiales_unclassified"
"Bacteria; Proteobacteria; Alphaproteobacteria; Rhizobiales; Rhizobiales_unclassified; Rhizobiales_unclassified"
"Bacteria; Proteobacteria; Alphaproteobacteria; Rhizobiales; Rhizobiales_unclassified; Rhizobiales_unclassified"
"Bacteria; Proteobacteria; Alphaproteobacteria; Rhizobiales; Rhizobiales_unclassified; Rhizobiales_unclassified"
"Bacteria; Proteobacteria; Alphaproteobacteria; Rhizobiales; Rhizobiales_unclassified; Rhizobiales_unclassified"
"Bacteria; Proteobacteria; Alphaproteobacteria; Rhizobiales; Rhizobiales_unclassified; Rhizobiales_unclassified"
"Bacteria; Proteobacteria; Alphaproteobacteria; Rhizobiales; Rhizobiales_unclassified; Rhizobiales_unclassified"
"Bacteria; Proteobacteria; Alphaproteobacteria; Rhizobiales; Rhizobiales_unclassified; Rhizobiales_unclassified"
"Bacteria; Proteobacteria; Alphaproteobacteria; Rhizobiales; Rhizobiales_unclassified; Rhizobiales_unclassified"
"Bacteria; Proteobacteria; Alphaproteobacteria; Rhizobiales; Rhizobiales_unclassified; Rhizobiales_unclassified"
"Bacteria; Proteobacteria; Alphaproteobacteria; Rhizobiales; Rhizobiales_unclassified; Rhizobiales_unclassified"
"Bacteria; Proteobacteria; Alphaproteobacteria; Rhizobiales; Rhizobiales_unclassified; Rhizobiales_unclassified"
"Bacteria; Proteobacteria; Alphaproteobacteria; Rhizobiales; Rhizobiales_unclassified; Rhizobiales_unclassified"
"Bacteria; Proteobacteria; Alphaproteobacteria; Rhizobiales; Rhizobiales_unclassified; Rhizobiales_unclassified"
"Bacteria; Proteobacteria; Alphaproteobacteria; Rhizobiales; Rhizobiales_unclassified; Rhizobiales_unclassified"
"Bacteria; Proteobacteria; Alphaproteobacteria; Rhizobiales; Rhizobiales_unclassified; Rhizobiales_unclassified"
"Bacteria; Proteobacteria; Alphaproteobacteria; Rhizobiales; Rhizobiales_unclassified; Rhizobiales_unclassified"
"Bacteria; Proteobacteria; Alphaproteobacteria; Rhizobiales; Rhizobiales_unclassified; Rhizobiales_unclassified"
"Bacteria; Proteobacteria; Alphaproteobacteria; Rhizobiales; Rhizobiales_unclassified; Rhizobiales_unclassified"
"Bacteria; Proteobacteria; Alphaproteobacteria; Rhizobiales; Rhizobiales_unclassified; Rhizobiales_unclassified"
"Bacteria; Proteobacteria; Alphaproteobacteria; Rhizobiales; Rhizobiales_unclassified; Rhizobiales_unclassified"
"Bacteria; Proteobacteria; Alphaproteobacteria; Rhizobiales; Xanthobacteraceae; Bradyrhizobium"
"Bacteria; Proteobacteria; Alphaproteobacteria; Rhizobiales; Xanthobacteraceae; Xanthobacteraceae_unclassified"
"Bacteria; Proteobacteria; Alphaproteobacteria; Rhizobiales; Xanthobacteraceae; Xanthobacteraceae_unclassified"
"Bacteria; Proteobacteria; Alphaproteobacteria; Rhizobiales; Xanthobacteraceae; Xanthobacteraceae_unclassified"
"Bacteria; Proteobacteria; Alphaproteobacteria; Rhizobiales; Xanthobacteraceae; Xanthobacteraceae_unclassified"
"Bacteria; Proteobacteria; Alphaproteobacteria; Rhizobiales; Xanthobacteraceae; Xanthobacteraceae_unclassified"
"Bacteria; Proteobacteria; Alphaproteobacteria; Rhizobiales; Xanthobacteraceae; Xanthobacteraceae_unclassified"
"Bacteria; Proteobacteria; Alphaproteobacteria; Rhizobiales; Xanthobacteraceae; Xanthobacteraceae_unclassified"
"Bacteria; Proteobacteria; Alphaproteobacteria; Rhizobiales; Xanthobacteraceae; Xanthobacteraceae_unclassified"
"Bacteria; Proteobacteria; Alphaproteobacteria; Rhizobiales; Xanthobacteraceae; Xanthobacteraceae_unclassified"
"Bacteria; Proteobacteria; Alphaproteobacteria; Rhizobiales; Xanthobacteraceae; Xanthobacteraceae_unclassified"
"Bacteria; Proteobacteria; Alphaproteobacteria; Rhizobiales; Xanthobacteraceae; Xanthobacteraceae_unclassified"
"Bacteria; Proteobacteria; Alphaproteobacteria; Rhizobiales; Xanthobacteraceae; Xanthobacteraceae_unclassified"
"Bacteria; Proteobacteria; Alphaproteobacteria; Rhodobacterales; Rhodobacteraceae; Paracoccus"
"Bacteria; Proteobacteria; Alphaproteobacteria; Rhodobacterales; Rhodobacteraceae; Paracoccus"
"Bacteria; Proteobacteria; Alphaproteobacteria; Rhodobacterales; Rhodobacteraceae; Paracoccus"
"Bacteria; Proteobacteria; Gammaproteobacteria; Betaproteobacteriales; Aquaspirillaceae; Microvirgula"
"Bacteria; Proteobacteria; Gammaproteobacteria; Betaproteobacteriales; Aquaspirillaceae; Microvirgula"
"Bacteria; Proteobacteria; Gammaproteobacteria; Betaproteobacteriales; Aquaspirillaceae; Microvirgula"
"Bacteria; Proteobacteria; Gammaproteobacteria; Betaproteobacteriales; Aquaspirillaceae; Microvirgula"
"Bacteria; Proteobacteria; Gammaproteobacteria; Betaproteobacteriales; Aquaspirillaceae; Microvirgula"
"Bacteria; Proteobacteria; Gammaproteobacteria; Betaproteobacteriales; Aquaspirillaceae; Microvirgula"
"Bacteria; Proteobacteria; Gammaproteobacteria; Betaproteobacteriales; Aquaspirillaceae; Microvirgula"
"Bacteria; Proteobacteria; Gammaproteobacteria; Betaproteobacteriales; Aquaspirillaceae; Microvirgula"
"Bacteria; Proteobacteria; Gammaproteobacteria; Betaproteobacteriales; Aquaspirillaceae; Microvirgula"
"Bacteria; Proteobacteria; Gammaproteobacteria; Betaproteobacteriales; Aquaspirillaceae; Microvirgula"
"Bacteria; Proteobacteria; Gammaproteobacteria; Betaproteobacteriales; Aquaspirillaceae; Microvirgula"
"Bacteria; Proteobacteria; Gammaproteobacteria; Betaproteobacteriales; Burkholderiaceae; Achromobacter"
"Bacteria; Proteobacteria; Gammaproteobacteria; Betaproteobacteriales; Burkholderiaceae; Achromobacter"
"Bacteria; Proteobacteria; Gammaproteobacteria; Betaproteobacteriales; Burkholderiaceae; Achromobacter"
"Bacteria; Proteobacteria; Gammaproteobacteria; Betaproteobacteriales; Burkholderiaceae; Acidovorax"
"Bacteria; Proteobacteria; Gammaproteobacteria; Betaproteobacteriales; Burkholderiaceae; Comamonas"
"Bacteria; Proteobacteria; Gammaproteobacteria; Betaproteobacteriales; Burkholderiaceae; Hydrogenophaga"
"Bacteria; Proteobacteria; Gammaproteobacteria; Betaproteobacteriales; Burkholderiaceae; Hydrogenophaga"
"Bacteria; Proteobacteria; Gammaproteobacteria; Betaproteobacteriales; Burkholderiaceae; Polynucleobacter"
"Bacteria; Proteobacteria; Gammaproteobacteria; Betaproteobacteriales; Burkholderiaceae; Polynucleobacter"
"Bacteria; Proteobacteria; Gammaproteobacteria; Betaproteobacteriales; Rhodocyclaceae; Dechloromonas"
# nitrous_oxide_denitrification (251 records):
"Bacteria; Elusimicrobia; Elusimicrobia; Lineage_IV; Lineage_IV_fa; Lineage_IV_ge"
"Bacteria; Elusimicrobia; Elusimicrobia; Lineage_IV; Lineage_IV_fa; Lineage_IV_ge"
"Bacteria; Elusimicrobia; Elusimicrobia_unclassified; Elusimicrobia_unclassified; Elusimicrobia_unclassified; Elusimicrobia_unclassified"
"Bacteria; Elusimicrobia; Endomicrobia; Endomicrobiales; Endomicrobiaceae; Candidatus_Endomicrobium"
"Bacteria; Elusimicrobia; Endomicrobia; Endomicrobiales; Endomicrobiaceae; Candidatus_Endomicrobium"
"Bacteria; Epsilonbacteraeota; Campylobacteria; Campylobacterales; Arcobacteraceae; Arcobacter"
"Bacteria; Epsilonbacteraeota; Campylobacteria; Campylobacterales; Arcobacteraceae; Arcobacter"
"Bacteria; Epsilonbacteraeota; Campylobacteria; Campylobacterales; Arcobacteraceae; Arcobacter"
"Bacteria; Epsilonbacteraeota; Campylobacteria; Campylobacterales; Arcobacteraceae; Arcobacter"
"Bacteria; Epsilonbacteraeota; Campylobacteria; Campylobacterales; Arcobacteraceae; Arcobacter"
"Bacteria; Epsilonbacteraeota; Campylobacteria; Campylobacterales; Arcobacteraceae; Arcobacter"
"Bacteria; Epsilonbacteraeota; Campylobacteria; Campylobacterales; Arcobacteraceae; Arcobacter"
"Bacteria; Epsilonbacteraeota; Campylobacteria; Campylobacterales; Arcobacteraceae; Arcobacter"
"Bacteria; Epsilonbacteraeota; Campylobacteria; Campylobacterales; Thiovulaceae; Sulfuricurvum"
"Bacteria; Epsilonbacteraeota; Campylobacteria; Campylobacterales; Thiovulaceae; Sulfuricurvum"
"Bacteria; Epsilonbacteraeota; Campylobacteria; Campylobacterales; Thiovulaceae; Sulfuricurvum"
"Bacteria; Epsilonbacteraeota; Campylobacteria; Campylobacterales; Thiovulaceae; Sulfuricurvum"
"Bacteria; Epsilonbacteraeota; Campylobacteria; Campylobacterales; Thiovulaceae; Sulfuricurvum"
"Bacteria; Epsilonbacteraeota; Campylobacteria; Campylobacterales; Thiovulaceae; Sulfuricurvum"
"Bacteria; Epsilonbacteraeota; Campylobacteria; Campylobacterales; Thiovulaceae; Sulfuricurvum"
"Bacteria; Epsilonbacteraeota; Campylobacteria; Campylobacterales; Thiovulaceae; Sulfuricurvum"
"Bacteria; Epsilonbacteraeota; Campylobacteria; Campylobacterales; Thiovulaceae; Sulfuricurvum"
"Bacteria; Epsilonbacteraeota; Campylobacteria; Campylobacterales; Thiovulaceae; Sulfuricurvum"
"Bacteria; Epsilonbacteraeota; Campylobacteria; Campylobacterales; Thiovulaceae; Sulfuricurvum"
"Bacteria; Epsilonbacteraeota; Campylobacteria; Campylobacterales; Thiovulaceae; Sulfuricurvum"
"Bacteria; Epsilonbacteraeota; Campylobacteria; Campylobacterales; Thiovulaceae; Sulfuricurvum"
"Bacteria; Epsilonbacteraeota; Campylobacteria; Campylobacterales; Thiovulaceae; Sulfuricurvum"
"Bacteria; Epsilonbacteraeota; Campylobacteria; Campylobacterales; Thiovulaceae; Sulfuricurvum"
"Bacteria; Epsilonbacteraeota; Campylobacteria; Campylobacterales; Thiovulaceae; Sulfuricurvum"
"Bacteria; Epsilonbacteraeota; Campylobacteria; Campylobacterales; Thiovulaceae; Sulfuricurvum"
"Bacteria; Epsilonbacteraeota; Campylobacteria; Campylobacterales; Thiovulaceae; Sulfuricurvum"
"Bacteria; Epsilonbacteraeota; Campylobacteria; Campylobacterales; Thiovulaceae; Sulfuricurvum"
"Bacteria; Epsilonbacteraeota; Campylobacteria; Campylobacterales; Thiovulaceae; Sulfuricurvum"
"Bacteria; Epsilonbacteraeota; Campylobacteria; Campylobacterales; Thiovulaceae; Sulfuricurvum"
"Bacteria; Epsilonbacteraeota; Campylobacteria; Campylobacterales; Thiovulaceae; Sulfuricurvum"
"Bacteria; Epsilonbacteraeota; Campylobacteria; Campylobacterales; Thiovulaceae; Sulfuricurvum"
"Bacteria; Epsilonbacteraeota; Campylobacteria; Campylobacterales; Thiovulaceae; Sulfuricurvum"
"Bacteria; Epsilonbacteraeota; Campylobacteria; Campylobacterales; Thiovulaceae; Sulfuricurvum"
"Bacteria; Epsilonbacteraeota; Campylobacteria; Campylobacterales; Thiovulaceae; Sulfuricurvum"
"Bacteria; Epsilonbacteraeota; Campylobacteria; Campylobacterales; Thiovulaceae; Sulfuricurvum"
"Bacteria; Epsilonbacteraeota; Campylobacteria; Campylobacterales; Thiovulaceae; Sulfuricurvum"
"Bacteria; Epsilonbacteraeota; Campylobacteria; Campylobacterales; Thiovulaceae; Sulfuricurvum"
"Bacteria; Epsilonbacteraeota; Campylobacteria; Campylobacterales; Thiovulaceae; Sulfuricurvum"
"Bacteria; Epsilonbacteraeota; Campylobacteria; Campylobacterales; Thiovulaceae; Sulfuricurvum"
"Bacteria; Epsilonbacteraeota; Campylobacteria; Campylobacterales; Thiovulaceae; Sulfuricurvum"
"Bacteria; Epsilonbacteraeota; Campylobacteria; Campylobacterales; Thiovulaceae; Sulfuricurvum"
"Bacteria; Epsilonbacteraeota; Campylobacteria; Campylobacterales; Thiovulaceae; Sulfuricurvum"
"Bacteria; Epsilonbacteraeota; Campylobacteria; Campylobacterales; Thiovulaceae; Sulfuricurvum"
"Bacteria; Epsilonbacteraeota; Campylobacteria; Campylobacterales; Thiovulaceae; Sulfuricurvum"
"Bacteria; Epsilonbacteraeota; Campylobacteria; Campylobacterales; Thiovulaceae; Sulfuricurvum"
"Bacteria; Epsilonbacteraeota; Campylobacteria; Campylobacterales; Thiovulaceae; Sulfuricurvum"
"Bacteria; Epsilonbacteraeota; Campylobacteria; Campylobacterales; Thiovulaceae; Sulfuricurvum"
"Bacteria; Epsilonbacteraeota; Campylobacteria; Campylobacterales; Thiovulaceae; Sulfuricurvum"
"Bacteria; Epsilonbacteraeota; Campylobacteria; Campylobacterales; Thiovulaceae; Sulfuricurvum"
"Bacteria; Epsilonbacteraeota; Campylobacteria; Campylobacterales; Thiovulaceae; Sulfuricurvum"
"Bacteria; Epsilonbacteraeota; Campylobacteria; Campylobacterales; Thiovulaceae; Sulfuricurvum"
"Bacteria; Epsilonbacteraeota; Campylobacteria; Campylobacterales; Thiovulaceae; Sulfuricurvum"
"Bacteria; Epsilonbacteraeota; Campylobacteria; Campylobacterales; Thiovulaceae; Sulfuricurvum"
"Bacteria; Epsilonbacteraeota; Campylobacteria; Campylobacterales; Thiovulaceae; Sulfurimonas"
"Bacteria; Epsilonbacteraeota; Campylobacteria; Campylobacterales; Thiovulaceae; Sulfurimonas"
"Bacteria; Epsilonbacteraeota; Campylobacteria; Campylobacterales; Thiovulaceae; Sulfurimonas"
"Bacteria; Epsilonbacteraeota; Campylobacteria; Campylobacterales; Thiovulaceae; Sulfurimonas"
"Bacteria; Epsilonbacteraeota; Campylobacteria; Campylobacterales; Thiovulaceae; Sulfurimonas"
"Bacteria; Epsilonbacteraeota; Campylobacteria; Campylobacterales; Thiovulaceae; Thiovulaceae_unclassified"
"Bacteria; Epsilonbacteraeota; Campylobacteria; Campylobacterales; Thiovulaceae; Thiovulaceae_unclassified"
"Bacteria; Epsilonbacteraeota; Campylobacteria; Campylobacterales; Thiovulaceae; Thiovulaceae_unclassified"
"Bacteria; Epsilonbacteraeota; Campylobacteria; Campylobacterales; Thiovulaceae; Thiovulaceae_unclassified"
"Bacteria; Epsilonbacteraeota; Campylobacteria; Campylobacterales; Thiovulaceae; Thiovulaceae_unclassified"
"Bacteria; Firmicutes; Bacilli; Bacillales; Bacillaceae; Bacillus"
"Bacteria; Firmicutes; Bacilli; Bacillales; Bacillaceae; Vulcanibacillus"
"Bacteria; Proteobacteria; Alphaproteobacteria; Caulobacterales; Caulobacteraceae; Asticcacaulis"
"Bacteria; Proteobacteria; Alphaproteobacteria; Caulobacterales; Caulobacteraceae; Asticcacaulis"
"Bacteria; Proteobacteria; Alphaproteobacteria; Caulobacterales; Caulobacteraceae; Asticcacaulis"
"Bacteria; Proteobacteria; Alphaproteobacteria; Caulobacterales; Caulobacteraceae; Asticcacaulis"
"Bacteria; Proteobacteria; Alphaproteobacteria; Caulobacterales; Caulobacteraceae; Asticcacaulis"
"Bacteria; Proteobacteria; Alphaproteobacteria; Caulobacterales; Caulobacteraceae; Brevundimonas"
"Bacteria; Proteobacteria; Alphaproteobacteria; Caulobacterales; Caulobacteraceae; Brevundimonas"
"Bacteria; Proteobacteria; Alphaproteobacteria; Caulobacterales; Caulobacteraceae; Brevundimonas"
"Bacteria; Proteobacteria; Alphaproteobacteria; Caulobacterales; Caulobacteraceae; Brevundimonas"
"Bacteria; Proteobacteria; Alphaproteobacteria; Caulobacterales; Caulobacteraceae; Brevundimonas"
"Bacteria; Proteobacteria; Alphaproteobacteria; Caulobacterales; Caulobacteraceae; Caulobacter"
"Bacteria; Proteobacteria; Alphaproteobacteria; Caulobacterales; Caulobacteraceae; Caulobacter"
"Bacteria; Proteobacteria; Alphaproteobacteria; Caulobacterales; Caulobacteraceae; Caulobacteraceae_ge"
"Bacteria; Proteobacteria; Alphaproteobacteria; Caulobacterales; Caulobacteraceae; Caulobacteraceae_ge"
"Bacteria; Proteobacteria; Alphaproteobacteria; Caulobacterales; Caulobacteraceae; Caulobacteraceae_ge"
"Bacteria; Proteobacteria; Alphaproteobacteria; Caulobacterales; Caulobacteraceae; Caulobacteraceae_ge"
"Bacteria; Proteobacteria; Alphaproteobacteria; Caulobacterales; Caulobacteraceae; Caulobacteraceae_ge"
"Bacteria; Proteobacteria; Alphaproteobacteria; Caulobacterales; Caulobacteraceae; Caulobacteraceae_ge"
"Bacteria; Proteobacteria; Alphaproteobacteria; Caulobacterales; Caulobacteraceae; Caulobacteraceae_ge"
"Bacteria; Proteobacteria; Alphaproteobacteria; Caulobacterales; Caulobacteraceae; Caulobacteraceae_ge"
"Bacteria; Proteobacteria; Alphaproteobacteria; Caulobacterales; Caulobacteraceae; Caulobacteraceae_ge"
"Bacteria; Proteobacteria; Alphaproteobacteria; Caulobacterales; Caulobacteraceae; Caulobacteraceae_ge"
"Bacteria; Proteobacteria; Alphaproteobacteria; Caulobacterales; Caulobacteraceae; Caulobacteraceae_unclassified"
"Bacteria; Proteobacteria; Alphaproteobacteria; Caulobacterales; Caulobacteraceae; Caulobacteraceae_unclassified"
"Bacteria; Proteobacteria; Alphaproteobacteria; Caulobacterales; Caulobacteraceae; Caulobacteraceae_unclassified"
"Bacteria; Proteobacteria; Alphaproteobacteria; Caulobacterales; Caulobacteraceae; Caulobacteraceae_unclassified"
"Bacteria; Proteobacteria; Alphaproteobacteria; Caulobacterales; Caulobacteraceae; Caulobacteraceae_unclassified"
"Bacteria; Proteobacteria; Alphaproteobacteria; Caulobacterales; Caulobacteraceae; Caulobacteraceae_unclassified"
"Bacteria; Proteobacteria; Alphaproteobacteria; Caulobacterales; Caulobacteraceae; Caulobacteraceae_unclassified"
"Bacteria; Proteobacteria; Alphaproteobacteria; Caulobacterales; Caulobacteraceae; Caulobacteraceae_unclassified"
"Bacteria; Proteobacteria; Alphaproteobacteria; Caulobacterales; Caulobacteraceae; Caulobacteraceae_unclassified"
"Bacteria; Proteobacteria; Alphaproteobacteria; Caulobacterales; Caulobacteraceae; Caulobacteraceae_unclassified"
"Bacteria; Proteobacteria; Alphaproteobacteria; Caulobacterales; Caulobacteraceae; Caulobacteraceae_unclassified"
"Bacteria; Proteobacteria; Alphaproteobacteria; Caulobacterales; Caulobacteraceae; Caulobacteraceae_unclassified"
"Bacteria; Proteobacteria; Alphaproteobacteria; Caulobacterales; Caulobacteraceae; Caulobacteraceae_unclassified"
"Bacteria; Proteobacteria; Alphaproteobacteria; Caulobacterales; Caulobacteraceae; Caulobacteraceae_unclassified"
"Bacteria; Proteobacteria; Alphaproteobacteria; Caulobacterales; Caulobacteraceae; Caulobacteraceae_unclassified"
[truncated: 7,130 more rows]
